# Supplementary material for: Ecological Role of Bacteria Involved in the Biogeochemical Cycles of Mangroves Based on Functional Genes Detected through GeoChip 5.0
Source: mSphere. 2022 Jan 12;7(1):e00936-21. doi: 10.1128/msphere.00936-21 (PMC8754168; doi:10.1128/msphere.00936-21)
Supplement: DATA SET S1 [file msphere.00936-21-sd001.xlsx]

## Sheet: Sheet1
PROBE_ID	GENE	SPECIES	LINEAGE	ANNOTATION	GENECATEGORY	SUBCATEGORY1	SUBCATEGORY2
3:155793485_326	b_lactamase	Bacillus clausii	superkingdom:Bacteria;phylum:Firmicutes;class:Bacilli;order:Bacillales;family:Bacillaceae;genus:Bacillus;	penicillin-binding protein	Virulence	Antibiotic resistance	Degradation
2:35212122_1408	nira	Gloeobacter violaceus PCC 7421	superkingdom:Bacteria;phylum:Cyanobacteria;class:Gloeobacteria;order:Gloeobacterales;genus:Gloeobacter;species:Gloeobacter violaceus;	ferredoxin nitrite reductase	Nitrogen	Assimilatory N reduction	NA
255957390_768	xylanase	Paenibacillus barcinonensis	superkingdom:Bacteria;phylum:Firmicutes;class:Bacilli;order:Bacillales;family:Paenibacillaceae;genus:Paenibacillus;	xylanase A	Carbon Cycling	Carbon degradation	Hemicellulose
33320468_961	dsra	Desulfovibrio halophilus	superkingdom:Bacteria;phylum:Proteobacteria;class:Deltaproteobacteria;order:Desulfovibrionales;family:Desulfovibrionaceae;genus:Desulfovibrio;	dissimilatory sulfite reductase alpha subunit	Sulfur	sulfite reduction	NA
353180178_546	cdh	Mycobacterium rhodesiae JS60	superkingdom:Bacteria;phylum:Actinobacteria;class:Actinobacteria;order:Actinomycetales;family:Mycobacteriaceae;genus:Mycobacterium;species:Mycobacterium rhodesiae;	3-oxoacyl-(acyl-carrier-protein) reductase	Carbon Cycling	Carbon degradation	Terpenes
2:294496583_1303	mer	Methanohalophilus mahii DSM 5219	superkingdom:Archaea;phylum:Euryarchaeota;class:Methanomicrobia;order:Methanosarcinales;family:Methanosarcinaceae;genus:Methanohalophilus;species:Methanohalophilus mahii;	dihydrolipoamide dehydrogenase	Metal Homeostasis	Mercury	Detoxification
77862470_200	mcra	uncultured archaeon	superkingdom:Archaea;	McrA	Carbon Cycling	Methane	Methanogenesis
3:295672275_457	nirk	Paracoccidioides brasiliensis Pb01	NA	copper-containing nitrite reductase	Nitrogen	Denitrification	NA
307689854_134	dsra	Clostridium cellulovorans 743B	superkingdom:Bacteria;phylum:Firmicutes;class:Clostridia;order:Clostridiales;family:Clostridiaceae;genus:Clostridium;species:Clostridium cellulovorans;	anaerobic sulfite reductase, subunit C	Sulfur	sulfite reduction	NA
2:255261336_1173	tktA	Thalassiobium sp. R2A62	superkingdom:Bacteria;phylum:Proteobacteria;class:Alphaproteobacteria;order:Rhodobacterales;family:Rhodobacteraceae;genus:Thalassobium;	transketolase	Carbon Cycling	Carbon fixation	Calvin cycle
2:192361813_199	FBPase	Cellvibrio japonicus Ueda107	superkingdom:Bacteria;phylum:Proteobacteria;class:Gammaproteobacteria;order:Pseudomonadales;family:Pseudomonadaceae;genus:Cellvibrio;species:Cellvibrio japonicus;	fbp gene product	Carbon Cycling	Carbon fixation	Calvin cycle
45684_161	bphF1	Pseudomonas sp. CF600	superkingdom:Bacteria;phylum:Proteobacteria;	4-hydroxy-2-oxovalerate aldolase	Organic Remediation	Aromatics	Polycyclic aromatics
2:157804777_289	APS_AprB	Thiobacillus denitrificans	superkingdom:Bacteria;phylum:Proteobacteria;class:Betaproteobacteria;order:Hydrogenophilales;family:Hydrogenophilaceae;genus:Thiobacillus;	AprB	Sulfur	adenylylsulfate reductase	NA
205825439_1210	beta_agarase	Vibrio sp. PO-303	superkingdom:Bacteria;phylum:Proteobacteria;class:Gammaproteobacteria;order:Vibrionales;family:Vibrionaceae;genus:Vibrio;	agarase	Carbon Cycling	Carbon degradation	Agar
3:308176292_6	cellobiase	Arthrobacter arilaitensis Re117	superkingdom:Bacteria;phylum:Actinobacteria;class:Actinobacteria;order:Actinomycetales;family:Micrococcaceae;genus:Arthrobacter;species:Arthrobacter arilaitensis;	beta-glucosidase BglC	Carbon Cycling	Carbon degradation	Cellulose
2:91795572_286	badh	Chromohalobacter salexigens DSM 3043	superkingdom:Bacteria;phylum:Proteobacteria;class:Gammaproteobacteria;order:Oceanospirillales;family:Halomonadaceae;genus:Chromohalobacter;species:Chromohalobacter salexigens;	Alcohol dehydrogenase, zinc-binding protein	Organic Remediation	Aromatics	Other aromatics
4:386816251_143	soxY	Thiothrix nivea DSM 5205	superkingdom:Bacteria;phylum:Proteobacteria;class:Gammaproteobacteria;order:Thiotrichales;family:Thiotrichaceae;genus:Thiothrix;species:Thiothrix nivea;	sulfur oxidation protein SoxY-like protein	Sulfur	Sulfur Oxidation	NA
3:323472763_372	rubisco	uncultured bacterium	superkingdom:Bacteria;	ribulose-1,5-bisphosphate carboxylase/oxygenase large subunit	Carbon Cycling	Carbon fixation	Calvin cycle
2:357039599_1533	ben_bcla	Desulfotomaculum gibsoniae DSM 7213	superkingdom:Bacteria;phylum:Firmicutes;class:Clostridia;order:Clostridiales;family:Peptococcaceae;genus:Desulfotomaculum;species:Desulfotomaculum gibsoniae;	benzoate-CoA ligase family	virulence	NA	NA
319413891_47	phenol_oxidase	uncultured bacterium	superkingdom:Bacteria;	laccase	Carbon Cycling	Carbon degradation	Lignin
2:22299223_650	ppx	Thermosynechococcus elongatus BP-1	superkingdom:Bacteria;phylum:Cyanobacteria;order:Chroococcales;genus:Thermosynechococcus;species:Thermosynechococcus elongatus;	exopolyphosphatase	Phosphorus	Polyphosphate degradation	NA
2:87282693_36	Sir	Synechococcus sp. WH 5701	superkingdom:Bacteria;phylum:Cyanobacteria;order:Chroococcales;genus:Synechococcus;	Ferredoxin-sulfite reductase	Sulfur	sulfite reduction	NA
2:184197561_1	FBPase	Burkholderia phymatum STM815	superkingdom:Bacteria;phylum:Proteobacteria;class:Betaproteobacteria;order:Burkholderiales;family:Burkholderiaceae;genus:Burkholderia;species:Burkholderia phymatum;	Inositol phosphatase/fructose-16-bisphosphatase	Carbon Cycling	Carbon fixation	Calvin cycle
225590470_1	cellobiase	Chaetomium thermophilum	superkingdom:Eukaryota;kingdom:Fungi;phylum:Ascomycota;class:Sordariomycetes;order:Sordariales;family:Chaetomiaceae;genus:Chaetomium;	beta-glucosidase	Carbon Cycling	Carbon degradation	Cellulose
2:334179761_1	CsoS1_CcmK	Caldalkalibacillus thermarum TA2.A1	superkingdom:Bacteria;phylum:Firmicutes;class:Bacilli;order:Bacillales;family:Bacillaceae;genus:Caldalkalibacillus;species:Caldalkalibacillus thermarum;	microcompartments protein	Carbon Cycling	Carbon fixation	Bacterial Microcompartments
2:134294063_1744	mhpa	Burkholderia vietnamiensis G4	superkingdom:Bacteria;phylum:Proteobacteria;class:Betaproteobacteria;order:Burkholderiales;family:Burkholderiaceae;genus:Burkholderia;species:Burkholderia vietnamiensis;	monooxygenase, FAD-binding	Organic Remediation	Aromatics	Aromatic carboxylic acid
2:88816716_1290	ppx	Pseudoalteromonas tunicata D2	superkingdom:Bacteria;phylum:Proteobacteria;class:Gammaproteobacteria;order:Alteromonadales;family:Pseudoalteromonadaceae;genus:Pseudoalteromonas;species:Pseudoalteromonas tunicata;	Guanosine-5'-triphosphate,3'-diphosphate pyrophosphatase (Guanosine pentaphosphate phosphohydrolase)	Phosphorus	Polyphosphate degradation	NA
2:167355472_69	Sir	Shewanella halifaxensis HAW-EB4	superkingdom:Bacteria;phylum:Proteobacteria;class:Gammaproteobacteria;order:Alteromonadales;family:Shewanellaceae;genus:Shewanella;species:Shewanella halifaxensis;	sulfite reductase (NADPH) hemoprotein, beta-component	Sulfur	sulfite reduction	NA
67540592_410	p450aro	Aspergillus nidulans FGSC A4	superkingdom:Eukaryota;kingdom:Fungi;phylum:Ascomycota;class:Eurotiomycetes;order:Eurotiales;family:Trichocomaceae;genus:Emericella;species:Emericella nidulans;	hypothetical protein AN6466.2	Organic Remediation	Aromatics	polycyclic aromatics
2:260427193_786	GAPDH_Calvin	Citreicella sp. SE45	superkingdom:Bacteria;phylum:Proteobacteria;class:Alphaproteobacteria;order:Rhodobacterales;family:Rhodobacteraceae;genus:Citreicella;	glyceraldehyde-3-phosphate dehydrogenase, type I	Carbon Cycling	Carbon fixation	Calvin cycle
2:332968098_330	b_lactamase	Desmospora sp. 8437	superkingdom:Bacteria;phylum:Firmicutes;class:Bacilli;order:Bacillales;family:Thermoactinomycetaceae;genus:Desmospora;	methicillin-resistance regulatory protein MecR1	Virulence	Antibiotic resistance	Degradation
4:388005021_561	mhpa	Pseudomonas fluorescens Q8r1-96	superkingdom:Bacteria;phylum:Proteobacteria;class:Gammaproteobacteria;order:Pseudomonadales;family:Pseudomonadaceae;genus:Pseudomonas;species:Pseudomonas fluorescens;	3-(3-hydroxy-phenyl)propionate/3-hydroxycinnamic acid hydroxylase	Organic Remediation	Aromatics	Aromatic carboxylic acid
2:158423982_46	PRI	Azorhizobium caulinodans ORS 571	superkingdom:Bacteria;phylum:Proteobacteria;class:Alphaproteobacteria;order:Rhizobiales;family:Xanthobacteraceae;genus:Azorhizobium;species:Azorhizobium caulinodans;	unnamed protein product	Carbon Cycling	Carbon fixation	Calvin cycle
8:52347646_1240	rgl	Bacillus licheniformis ATCC 14580	superkingdom:Bacteria;phylum:Firmicutes;class:Bacilli;order:Bacillales;family:Bacillaceae;genus:Bacillus;species:Bacillus licheniformis;	YesW	Carbon Cycling	Carbon degradation	Pectin
2:260591180_1000	fthfs	Prevotella veroralis F0319	superkingdom:Bacteria;phylum:Bacteroidetes;class:Bacteroidia;order:Bacteroidales;family:Prevotellaceae;genus:Prevotella;species:Prevotella veroralis;	formate--tetrahydrofolate ligase	Carbon Cycling	Carbon fixation	Reductive acetyl¨CCoA pathway
171705277_374	phytase	Yersinia frederiksenii	superkingdom:Bacteria;phylum:Proteobacteria;class:Gammaproteobacteria;order:Enterobacteriales;family:Enterobacteriaceae;genus:Yersinia;	phytase	Phosphorus	Phytic acid hydrolysis	NA
5:163962154_239	chitinase	Vibrio sp. 12F04	superkingdom:Bacteria;phylum:Proteobacteria;class:Gammaproteobacteria;order:Vibrionales;family:Vibrionaceae;genus:Vibrio;	chitinase A	Carbon Cycling	Carbon degradation	Chitin
2:330859867_641	cysI	Yersinia enterocolitica W22703	superkingdom:Bacteria;phylum:Proteobacteria;class:Gammaproteobacteria;order:Enterobacteriales;family:Enterobacteriaceae;genus:Yersinia;species:Yersinia enterocolitica;	sulfite reductase [NADPH] hemoprotein beta-component	Sulfur	Other	NA
2:392947491_950	amyA	Lactobacillus pentosus KCA1	superkingdom:Bacteria;phylum:Firmicutes;class:Bacilli;order:Lactobacillales;family:Lactobacillaceae;genus:Lactobacillus;species:Lactobacillus pentosus;	exo alfa-1,4-glucosidase or trehalase	Carbon Cycling	Carbon degradation	Starch
6:16329368_261	CsoS1_CcmK	Synechocystis sp. PCC 6803	superkingdom:Bacteria;phylum:Cyanobacteria;order:Chroococcales;genus:Synechocystis;	carbon dioxide concentrating mechanism protein CcmK	Carbon Cycling	Carbon fixation	Bacterial Microcompartments
2:358242475_349	linb	Gordonia araii NBRC 100433	superkingdom:Bacteria;phylum:Actinobacteria;class:Actinobacteria;order:Actinomycetales;family:Gordoniaceae;genus:Gordonia;species:Gordonia araii;	haloalkane dehalogenase	Organic Remediation	Pesticides related compound	NA
7:298387607_1124	amyA	Bacteroides sp. 1_1_14	superkingdom:Bacteria;phylum:Bacteroidetes;class:Bacteroidia;order:Bacteroidales;family:Bacteroidaceae;genus:Bacteroides;	pullulanase, type I	Carbon Cycling	Carbon degradation	Starch
6179922_172	dsrB	Solar Lake Mat Clone9065	superkingdom:Bacteria;phylum:Proteobacteria;class:Deltaproteobacteria;	dissimilatory (bi-)sulfite reductase beta subunit DsrB	Sulfur	sulfite reduction	NA
33391375_531	nosz	uncultured bacterium	superkingdom:Bacteria;	putative nitrous oxide reductase	Nitrogen	Denitrification	NA
2:114225772_763	arxa	Alkalilimnicola ehrlichii MLHE-1	superkingdom:Bacteria;phylum:Proteobacteria;class:Gammaproteobacteria;order:Chromatiales;family:Ectothiorhodospiraceae;genus:Alkalilimnicola;species:Alkalilimnicola ehrlichii;	molybdopterin oxidoreductase	Metal Homeostasis	Arsenic	Detoxification
384083608_734	proO	gamma proteobacterium HIMB30	superkingdom:Bacteria;phylum:Proteobacteria;class:Gammaproteobacteria;	protocatechuate 4,5-dioxygenase	Organic Remediation	Aromatics	Other aromatics
395773649_1	pcag	Streptomyces acidiscabies 84-104	superkingdom:Bacteria;phylum:Actinobacteria;class:Actinobacteria;order:Actinomycetales;family:Streptomycetaceae;genus:Streptomyces;species:Streptomyces acidiscabies;	protocatechuate 3,4-dioxygenase subunit alpha	Organic Remediation	Aromatics	Other aromatics
2:315475396_496	acetylglucosaminidase	Bacillus cellulosilyticus DSM 2522	superkingdom:Bacteria;phylum:Firmicutes;class:Bacilli;order:Bacillales;family:Bacillaceae;genus:Bacillus;species:Bacillus cellulosilyticus;	glycoside hydrolase family 3 domain protein	Carbon Cycling	Carbon degradation	Chitin
6:386416945_1103	cysI	Haemophilus parainfluenzae HK2019	superkingdom:Bacteria;phylum:Proteobacteria;class:Gammaproteobacteria;order:Pasteurellales;family:Pasteurellaceae;genus:Haemophilus;species:Haemophilus parainfluenzae;	sulfite reductase (NADPH) hemoprotein, beta-component	Sulfur	Other	NA
8:343526659_971	amyA	Streptococcus constellatus subsp. pharyngis SK1060 = CCUG 46377	superkingdom:Bacteria;phylum:Firmicutes;class:Bacilli;order:Lactobacillales;family:Streptococcaceae;genus:Streptococcus;species:Streptococcus constellatus;	glucan 1,6-alpha-glucosidase	Carbon Cycling	Carbon degradation	Starch
2:12667648_182	dsra	uncultured sulfate-reducing bacterium UMTRAdsr610-9	superkingdom:Bacteria;phylum:Proteobacteria;class:Deltaproteobacteria;	dissimilatory sulfite reductase subunit A	Sulfur	sulfite reduction	NA
4:358027580_298	cellobiase	Pseudoalteromonas sp. BSi20311	superkingdom:Bacteria;phylum:Proteobacteria;class:Gammaproteobacteria;order:Alteromonadales;family:Pseudoalteromonadaceae;genus:Pseudoalteromonas;	beta-glucosidase	Carbon Cycling	Carbon degradation	Cellulose
2:95109234_212	cysJ	Pseudomonas entomophila L48	superkingdom:Bacteria;phylum:Proteobacteria;class:Gammaproteobacteria;order:Pseudomonadales;family:Pseudomonadaceae;genus:Pseudomonas;species:Pseudomonas entomophila;	putative sulfite reductase flavoprotein alpha-component; iron-regulated membrane protein	Sulfur	Reduction	NA
8:261891172_1	endochitinase	Vibrio mimicus MB-451	superkingdom:Bacteria;phylum:Proteobacteria;class:Gammaproteobacteria;order:Vibrionales;family:Vibrionaceae;genus:Vibrio;species:Vibrio mimicus;	chitinase	Carbon Cycling	Carbon degradation	Chitin
77978604_76	phn	Yersinia intermedia ATCC 29909	superkingdom:Bacteria;phylum:Proteobacteria;class:Gammaproteobacteria;order:Enterobacteriales;family:Enterobacteriaceae;genus:Yersinia;species:Yersinia intermedia;	COG3454: Metal-dependent hydrolase involved in phosphonate metabolism	Organic Remediation	Herbicides related compound	NA
2:297170795_1497	urec	uncultured nuHF1 cluster bacterium HF0130_24M16	superkingdom:Bacteria;	urea amidohydrolase (urease) alpha subunit	Nitrogen	Ammonification	NA
3:359458004_295	CsoS1_CcmK	Acaryochloris sp. CCMEE 5410	superkingdom:Bacteria;phylum:Cyanobacteria;order:Chroococcales;genus:Acaryochloris;	carbon dioxide concentrating mechanism protein CcmK	Carbon Cycling	Carbon fixation	Bacterial Microcompartments
33415969_142	dsra	uncultured sulfate-reducing bacterium	superkingdom:Bacteria;	dissimilatory sulfite reductase alpha subunit	Sulfur	sulfite reduction	NA
359502334_156	cpna	Sinorhizobium meliloti CCNWSX0020	superkingdom:Bacteria;phylum:Proteobacteria;class:Alphaproteobacteria;order:Rhizobiales;family:Rhizobiaceae;genus:Sinorhizobium;species:Sinorhizobium meliloti;	cyclopentanol dehydrogenase	Organic Remediation	Other Hydrocarbons	NA
2:114537112_5	nifh	Fulvimarina pelagi HTCC2506	superkingdom:Bacteria;phylum:Proteobacteria;class:Alphaproteobacteria;order:Rhizobiales;family:Aurantimonadaceae;genus:Fulvimarina;species:Fulvimarina pelagi;	Light-independent protochlorophyllide reductase, iron-sulfur ATP-binding protein	Nitrogen	Nitrogen fixation	NA
6:219666322_862	dsra	Desulfitobacterium hafniense DCB-2	superkingdom:Bacteria;phylum:Firmicutes;class:Clostridia;order:Clostridiales;family:Peptococcaceae;genus:Desulfitobacterium;species:Desulfitobacterium hafniense;	sulfite reductase, dissimilatory-type beta subunit	Sulfur	sulfite reduction	NA
2:338234077_69	arsc	Bradyrhizobiaceae bacterium SG-6C	superkingdom:Bacteria;phylum:Proteobacteria;class:Alphaproteobacteria;order:Rhizobiales;family:Bradyrhizobiaceae;	arsenate reductase	Metal Homeostasis	Arsenic	Detoxification
2:302678239_28	p450aro	Schizophyllum commune H4-8	superkingdom:Eukaryota;kingdom:Fungi;phylum:Basidiomycota;class:Agaricomycetes;order:Agaricales;family:Schizophyllaceae;genus:Schizophyllum;species:Schizophyllum commune;	hypothetical protein SCHCODRAFT_17221	Organic Remediation	Aromatics	polycyclic aromatics
2:256545077_301	amyA	Anaerococcus vaginalis ATCC 51170	superkingdom:Bacteria;phylum:Firmicutes;class:Clostridia;order:Clostridiales;family:Clostridiales Family XI. Incertae Sedis;genus:Anaerococcus;species:Anaerococcus vaginalis;	pullulanase	Carbon Cycling	Carbon degradation	Starch
2:313884273_851	ppx	Eremococcus coleocola ACS-139-V-Col8	superkingdom:Bacteria;phylum:Firmicutes;class:Bacilli;order:Lactobacillales;family:Aerococcaceae;genus:Eremococcus;species:Eremococcus coleocola;	putative exopolyphosphatase	Phosphorus	Polyphosphate degradation	NA
2:114565963_504	nifh	Syntrophomonas wolfei subsp. wolfei str. Goettingen	superkingdom:Bacteria;phylum:Firmicutes;class:Clostridia;order:Clostridiales;family:Syntrophomonadaceae;genus:Syntrophomonas;species:Syntrophomonas wolfei;	Nitrogenase	Nitrogen	Nitrogen fixation	NA
2:110341440_675	nifh	Chlorobium ferrooxidans DSM 13031	superkingdom:Bacteria;phylum:Chlorobi;class:Chlorobia;order:Chlorobiales;family:Chlorobiaceae;genus:Chlorobium;species:Chlorobium ferrooxidans;	nitrogenase iron protein	Nitrogen	Nitrogen fixation	NA
6561863_34	amyA	Emericella nidulans	superkingdom:Eukaryota;kingdom:Fungi;phylum:Ascomycota;class:Eurotiomycetes;order:Eurotiales;family:Trichocomaceae;genus:Emericella;	alpha-amylase	Carbon Cycling	Carbon degradation	Starch
2:375143674_665	amyA	Niastella koreensis GR20-10	superkingdom:Bacteria;phylum:Bacteroidetes;class:Sphingobacteriia;order:Sphingobacteriales;genus:Niastella;species:Niastella koreensis;	alpha amylase	Carbon Cycling	Carbon degradation	Starch
2:319951878_1325	acetylglucosaminidase	Cellulophaga algicola DSM 14237	superkingdom:Bacteria;phylum:Bacteroidetes;class:Flavobacteriia;order:Flavobacteriales;family:Flavobacteriaceae;genus:Cellulophaga;species:Cellulophaga algicola;	beta-n-acetylhexosaminidase	Carbon Cycling	Carbon degradation	Chitin
5881581_24	acetylglucosaminidase	Alteromonas sp. O-7	superkingdom:Bacteria;phylum:Proteobacteria;class:Gammaproteobacteria;order:Alteromonadales;family:Pseudoalteromonadaceae;genus:Pseudoalteromonas;	transglycosylative enzyme	Carbon Cycling	Carbon degradation	Chitin
46307860_108	dsra	uncultured sulfate-reducing bacterium	superkingdom:Bacteria;	dissimilatory sulfite reductase subunit A	Sulfur	sulfite reduction	NA
2:308740293_1629	amyA	Eubacterium limosum KIST612	superkingdom:Bacteria;phylum:Firmicutes;class:Clostridia;order:Clostridiales;family:Eubacteriaceae;genus:Eubacterium;species:Eubacterium limosum;	1,4-alpha-glucan branching enzyme	Carbon Cycling	Carbon degradation	Starch
3:39936624_81	arsm	Rhodopseudomonas palustris CGA009	superkingdom:Bacteria;phylum:Proteobacteria;class:Alphaproteobacteria;order:Rhizobiales;family:Bradyrhizobiaceae;genus:Rhodopseudomonas;species:Rhodopseudomonas palustris;	arsenite S-adenosylmethyltransferase	Metal Homeostasis	Arsenic	Detoxification
2:386421521_1926	aps_apra	Thiothrix nivea DSM 5205	superkingdom:Bacteria;phylum:Proteobacteria;class:Gammaproteobacteria;order:Thiotrichales;family:Thiotrichaceae;genus:Thiothrix;species:Thiothrix nivea;	dissimilatory adenylylsulfate reductase alpha subunit precursor	Sulfur	adenylylsulfate reductase	NA
41350248_640	napa	Pseudomonas sp. Y2-1-1	superkingdom:Bacteria;phylum:Proteobacteria;class:Gammaproteobacteria;order:Pseudomonadales;family:Pseudomonadaceae;genus:Pseudomonas;	periplasmic nitrate reductase subunit	Nitrogen	Dissimilatory N reduction	NA
356659052_1325	xylg	Rhodococcus opacus PD630	superkingdom:Bacteria;phylum:Actinobacteria;class:Actinobacteria;order:Actinomycetales;family:Nocardiaceae;genus:Rhodococcus;species:Rhodococcus opacus;	2-hydroxymuconic semialdehyde dehydrogenase	Organic Remediation	Aromatics	Aromatic carboxylic acid
325479532_429	amyA	Anaerococcus prevotii ACS-065-V-Col13	superkingdom:Bacteria;phylum:Firmicutes;class:Clostridia;order:Clostridiales;family:Clostridiales Family XI. Incertae Sedis;genus:Anaerococcus;species:Anaerococcus prevotii;	pullulanase, type I	Carbon Cycling	Carbon degradation	Starch
2:169138889_235	exopolygalacturonase_fungi	Rhizopus oryzae	superkingdom:Eukaryota;kingdom:Fungi;order:Mucorales;family:Mucoraceae;genus:Rhizopus;	polygalacturonase	Carbon Cycling	Carbon degradation	Pectin
302675224_27	pec_Cdeg	Schizophyllum commune H4-8	superkingdom:Eukaryota;kingdom:Fungi;phylum:Basidiomycota;class:Agaricomycetes;order:Agaricales;family:Schizophyllaceae;genus:Schizophyllum;species:Schizophyllum commune;	polysaccharide lyase family 1 protein	Carbon Cycling	Carbon degradation	Pectin
2:78065843_1079	phdk	Burkholderia sp. 383	superkingdom:Bacteria;phylum:Proteobacteria;class:Betaproteobacteria;order:Burkholderiales;family:Burkholderiaceae;genus:Burkholderia;	aldehyde dehydrogenase	Organic Remediation	Polycyclic aromatics	NA
4:119500784_242	phospholipase_B_fungi	Neosartorya fischeri NRRL 181	superkingdom:Eukaryota;kingdom:Fungi;phylum:Ascomycota;class:Eurotiomycetes;order:Eurotiales;family:Trichocomaceae;genus:Neosartorya;species:Neosartorya fischeri;	lysophospholipase Plb1	virulence	degradation	NA
2:67900452_443	tannase_Cdeg	Aspergillus nidulans FGSC A4	superkingdom:Eukaryota;kingdom:Fungi;phylum:Ascomycota;class:Eurotiomycetes;order:Eurotiales;family:Trichocomaceae;genus:Emericella;species:Emericella nidulans;	hypothetical protein AN7213.2	Carbon Cycling	Carbon degradation	Tannins
4:302432123_177	xylc	Streptomyces sp. SPB78	superkingdom:Bacteria;phylum:Actinobacteria;class:Actinobacteria;order:Actinomycetales;family:Streptomycetaceae;genus:Streptomyces;	benzaldehyde dehydrogenase	Organic Remediation	Aromatics	BTEX and related aromatics
2:148658262_120	mcl	Roseiflexus sp. RS-1	superkingdom:Bacteria;phylum:Chloroflexi;class:Chloroflexi;order:Chloroflexales;family:Chloroflexaceae;genus:Roseiflexus;	HpcH/HpaI aldolase	Carbon Cycling	Carbon fixation	3-hydroxypropionate bicycle
2:311742622_52	alkk	Aeromicrobium marinum DSM 15272	superkingdom:Bacteria;phylum:Actinobacteria;class:Actinobacteria;order:Actinomycetales;family:Nocardioidaceae;genus:Aeromicrobium;species:Aeromicrobium marinum;	medium-chain-fatty-acid-CoA ligase	Organic Remediation	Others	NA
2:13422497_772	linb	Caulobacter crescentus CB15	superkingdom:Bacteria;phylum:Proteobacteria;class:Alphaproteobacteria;order:Caulobacterales;family:Caulobacteraceae;genus:Caulobacter;species:Caulobacter vibrioides;	haloalkane dehalogenase, putative	Organic Remediation	Pesticides related compound	NA
2:377571143_948	catechol_b	Gordonia terrae NBRC 100016	superkingdom:Bacteria;phylum:Actinobacteria;class:Actinobacteria;order:Actinomycetales;family:Gordoniaceae;genus:Gordonia;species:Gordonia terrae;	putative catechol 2,3-dioxygenase	Organic Remediation	Aromatics	Other aromatics
2:226833388_452	ara	Actinomyces urogenitalis DSM 15434	superkingdom:Bacteria;phylum:Actinobacteria;class:Actinobacteria;order:Actinomycetales;family:Actinomycetaceae;genus:Actinomyces;species:Actinomyces urogenitalis;	alpha-N-arabinofuranosidase	Carbon Cycling	Carbon degradation	Hemicellulose
2:119513176_670	nifh	Nodularia spumigena CCY9414	superkingdom:Bacteria;phylum:Cyanobacteria;order:Nostocales;family:Nostocaceae;genus:Nodularia;species:Nodularia spumigena;	Light-independent protochlorophyllide reductase, iron-sulfurATP-binding protein	Nitrogen	Nitrogen fixation	NA
2:56708985_19	hao	Silicibacter pomeroyi DSS-3	superkingdom:Bacteria;phylum:Proteobacteria;class:Alphaproteobacteria;order:Rhodobacterales;family:Rhodobacteraceae;genus:Ruegeria;species:Ruegeria pomeroyi;	hydroxylamine oxidoreductase	Nitrogen	Nitrification	NA
12584338_1010	norb	Achromobacter cycloclastes	superkingdom:Bacteria;phylum:Proteobacteria;class:Betaproteobacteria;order:Burkholderiales;family:Alcaligenaceae;genus:Achromobacter;	nitric oxide reductase cytochrome b subunit	Nitrogen	Denitrification	NA
2:336118764_406	urec	Microlunatus phosphovorus NM-1	superkingdom:Bacteria;phylum:Actinobacteria;class:Actinobacteria;order:Actinomycetales;family:Propionibacteriaceae;genus:Microlunatus;species:Microlunatus phosphovorus;	urease subunit alpha	Nitrogen	Ammonification	NA
2:116611564_1725	amyA	Arthrobacter sp. FB24	superkingdom:Bacteria;phylum:Actinobacteria;class:Actinobacteria;order:Actinomycetales;family:Micrococcaceae;genus:Arthrobacter;	isoamylase	Carbon Cycling	Carbon degradation	Starch
224039151_1226	alpha_galactosidase_fungi	Penicillium janczewskii	superkingdom:Eukaryota;kingdom:Fungi;phylum:Ascomycota;class:Eurotiomycetes;order:Eurotiales;family:Trichocomaceae;genus:Penicillium;	alpha-galactosidase	Carbon Cycling	Carbon degradation	Other
2:354557483_530	dsra	Desulfitobacterium metallireducens DSM 15288	superkingdom:Bacteria;phylum:Firmicutes;class:Clostridia;order:Clostridiales;family:Peptococcaceae;genus:Desulfitobacterium;species:Desulfitobacterium metallireducens;	nitrite and sulphite reductase 4Fe-4S region	Sulfur	sulfite reduction	NA
2:297625164_1117	amyA	Truepera radiovictrix DSM 17093	superkingdom:Bacteria;phylum:Deinococcus-Thermus;class:Deinococci;order:Deinococcales;family:Trueperaceae;genus:Truepera;species:Truepera radiovictrix;	alpha amylase	Carbon Cycling	Carbon degradation	Starch
2:363613524_740	atza	Synergistes sp. 3_1_syn1	superkingdom:Bacteria;phylum:Synergistetes;class:Synergistia;order:Synergistales;family:Synergistaceae;genus:Synergistes;	hypothetical protein HMPREF1006_00567	Organic Remediation	Herbicides related compound	NA
4:299144968_41	rgl	Bacteroides sp. 3_1_23	superkingdom:Bacteria;phylum:Bacteroidetes;class:Bacteroidia;order:Bacteroidales;family:Bacteroidaceae;genus:Bacteroides;	FG-GAP repeat domain protein	Carbon Cycling	Carbon degradation	Pectin
2:345863804_1273	narg	endosymbiont of Tevnia jerichonana (vent Tica)	superkingdom:Bacteria;phylum:Proteobacteria;class:Gammaproteobacteria;species:endosymbiont of Tevnia jerichonana;	respiratory nitrate reductase alpha chain	Nitrogen	Denitrification	NA
226226674_635	arsm	Gemmatimonas aurantiaca T-27	superkingdom:Bacteria;phylum:Gemmatimonadetes;class:Gemmatimonadetes;order:Gemmatimonadales;family:Gemmatimonadaceae;genus:Gemmatimonas;species:Gemmatimonas aurantiaca;	putative methyltransferase	Metal Homeostasis	Arsenic	Detoxification
344689996_703	rubisco	uncultured bacterium	superkingdom:Bacteria;	ribulose-1,5-bisphosphate carboxylase/oxygenase large subunit	Carbon Cycling	Carbon fixation	Calvin cycle
2:258650533_509	urec	Nakamurella multipartita DSM 44233	superkingdom:Bacteria;phylum:Actinobacteria;class:Actinobacteria;order:Actinomycetales;family:Nakamurellaceae;genus:Nakamurella;species:Nakamurella multipartita;	urease, alpha subunit	Nitrogen	Ammonification	NA
2:342821898_697	TIM	Vibrio nigripulchritudo ATCC 27043	superkingdom:Bacteria;phylum:Proteobacteria;class:Gammaproteobacteria;order:Vibrionales;family:Vibrionaceae;genus:Vibrio;species:Vibrio nigripulchritudo;	triosephosphate isomerase	Carbon Cycling	Carbon fixation	Calvin cycle
258651580_80	mhpa	Nakamurella multipartita DSM 44233	superkingdom:Bacteria;phylum:Actinobacteria;class:Actinobacteria;order:Actinomycetales;family:Nakamurellaceae;genus:Nakamurella;species:Nakamurella multipartita;	3-(3-hydroxyphenyl)propionate hydroxylase	Organic Remediation	Aromatics	Aromatic carboxylic acid
2:111918708_96	nifh	uncultured bacterium	superkingdom:Bacteria;	nifH protein	Nitrogen	Nitrogen fixation	NA
261868897_267	mannanase	Flammeovirga yaeyamensis	superkingdom:Bacteria;phylum:Bacteroidetes;class:Cytophagia;order:Cytophagales;family:Flammeovirgaceae;genus:Flammeovirga;	beta-mannanase precursor	Carbon Cycling	Carbon degradation	Hemicellulose
2:408750513_168	catechol	Rhizobium mesoamericanum STM3625	superkingdom:Bacteria;phylum:Proteobacteria;class:Alphaproteobacteria;order:Rhizobiales;family:Rhizobiaceae;genus:Rhizobium;species:Rhizobium mesoamericanum;	putative Catechol 1,2-dioxygenase	Organic Remediation	Aromatics	Other aromatics
2:381211325_379	chrr	Lentibacillus sp. Grbi	superkingdom:Bacteria;phylum:Firmicutes;class:Bacilli;order:Bacillales;family:Bacillaceae;genus:Lentibacillus;	chromate reductase	Metal Homeostasis	Chromium	Detoxification
2:392722228_551	badh	Novosphingobium sp. Rr 2-17	superkingdom:Bacteria;phylum:Proteobacteria;class:Alphaproteobacteria;order:Sphingomonadales;family:Sphingomonadaceae;genus:Novosphingobium;	alcohol dehydrogenase zinc-binding domain protein	Organic Remediation	Aromatics	Other aromatics
220681952_417	endopolygalacturonase_fungi	Thanatephorus cucumeris	superkingdom:Eukaryota;kingdom:Fungi;phylum:Basidiomycota;class:Agaricomycetes;order:Cantharellales;family:Ceratobasidiaceae;genus:Thanatephorus;	endo-polygalacturonase PG1	Carbon Cycling	Carbon degradation	Pectin
2:325270996_60	amyA	Prevotella multiformis DSM 16608	superkingdom:Bacteria;phylum:Bacteroidetes;class:Bacteroidia;order:Bacteroidales;family:Prevotellaceae;genus:Prevotella;species:Prevotella multiformis;	1,4-alpha-glucan branching enzyme	Carbon Cycling	Carbon degradation	Starch
2:373454296_712	nifh	Dialister succinatiphilus YIT 11850	superkingdom:Bacteria;phylum:Firmicutes;class:Negativicutes;order:Selenomonadales;family:Veillonellaceae;genus:Dialister;species:Dialister succinatiphilus;	nitrogenase iron protein	Nitrogen	Nitrogen fixation	NA
2:187718435_1079	tktA	Burkholderia phytofirmans PsJN	superkingdom:Bacteria;phylum:Proteobacteria;class:Betaproteobacteria;order:Burkholderiales;family:Burkholderiaceae;genus:Burkholderia;species:Burkholderia phytofirmans;	transketolase	Carbon Cycling	Carbon fixation	Calvin cycle
4:118411138_690	mg_chelatase	Thalassiosira pseudonana	superkingdom:Eukaryota;phylum:Bacillariophyta;class:Coscinodiscophyceae;family:Thalassiosiraceae;genus:Thalassiosira;	magnesium-chelatase subunit I	Secondary metabolism	Pigments	Chlorophyll
2:336426418_274	amyA	Lachnospiraceae bacterium 3_1_57FAA_CT1	superkingdom:Bacteria;phylum:Firmicutes;class:Clostridia;order:Clostridiales;family:Lachnospiraceae;	hypothetical protein HMPREF0994_02434	Carbon Cycling	Carbon degradation	Starch
151302317_922	aps_apra	sulfate-reducing bacterium DSM 14454	superkingdom:Bacteria;	AprA	Sulfur	adenylylsulfate reductase	NA
229588217_496	atzb	Pseudomonas fluorescens SBW25	superkingdom:Bacteria;phylum:Proteobacteria;class:Gammaproteobacteria;order:Pseudomonadales;family:Pseudomonadaceae;genus:Pseudomonas;species:Pseudomonas fluorescens;	hydroxydechloroatrazine ethylaminohydrolase	Organic Remediation	Herbicides related compound	NA
2:266621103_1175	amyA	Clostridium hathewayi DSM 13479	superkingdom:Bacteria;phylum:Firmicutes;class:Clostridia;order:Clostridiales;family:Clostridiaceae;genus:Clostridium;species:Clostridium hathewayi;	alpha amylase, catalytic region	Carbon Cycling	Carbon degradation	Starch
2:149209201_1108	tannase_Cdeg	Magnaporthe grisea 70-15	superkingdom:Eukaryota;kingdom:Fungi;phylum:Ascomycota;class:Sordariomycetes;order:Magnaporthales;family:Magnaporthaceae;genus:Magnaporthe;species:Magnaporthe oryzae;	hypothetical protein MGCH7_ch7g93	Carbon Cycling	Carbon degradation	Tannins
145248191_689	p450aro	Aspergillus niger	superkingdom:Eukaryota;kingdom:Fungi;phylum:Ascomycota;class:Eurotiomycetes;order:Eurotiales;family:Trichocomaceae;genus:Aspergillus;species:Aspergillus niger;	hypothetical protein An13g02060	Organic Remediation	Aromatics	polycyclic aromatics
2:84686973_329	soxY	Rhodobacterales bacterium HTCC2654	superkingdom:Bacteria;phylum:Proteobacteria;class:Alphaproteobacteria;order:Rhodobacterales;family:Rhodobacteraceae;genus:Maritimibacter;species:Maritimibacter alkaliphilus;	sulfur oxidation protein SoxY	Sulfur	Sulfur Oxidation	NA
2:262309835_500	FBPase	Acinetobacter lwoffii SH145	superkingdom:Bacteria;phylum:Proteobacteria;class:Gammaproteobacteria;order:Pseudomonadales;family:Moraxellaceae;genus:Acinetobacter;species:Acinetobacter lwoffii;	fructose-1,6-bisphosphatase	Carbon Cycling	Carbon fixation	Calvin cycle
2:317055051_169	mannanase	Ruminococcus albus 7	superkingdom:Bacteria;phylum:Firmicutes;class:Clostridia;order:Clostridiales;family:Ruminococcaceae;genus:Ruminococcus;species:Ruminococcus albus;	mannan endo-1,4-beta-mannosidase	Carbon Cycling	Carbon degradation	Hemicellulose
3:343502696_646	ppx	Vibrio tubiashii ATCC 19109	superkingdom:Bacteria;phylum:Proteobacteria;class:Gammaproteobacteria;order:Vibrionales;family:Vibrionaceae;genus:Vibrio;species:Vibrio tubiashii;	exopolyphosphatase	Phosphorus	Polyphosphate degradation	NA
2:326334413_122	fthfs	Capnocytophaga sp. oral taxon 338 str. F0234	superkingdom:Bacteria;phylum:Bacteroidetes;class:Flavobacteriia;order:Flavobacteriales;family:Flavobacteriaceae;genus:Capnocytophaga;species:Capnocytophaga sp. oral taxon 338;	formate-tetrahydrofolate ligase	Carbon Cycling	Carbon fixation	Reductive acetyl¨CCoA pathway
289620784_456	endopolygalacturonase_fungi	Sordaria macrospora	superkingdom:Eukaryota;kingdom:Fungi;phylum:Ascomycota;class:Sordariomycetes;order:Sordariales;family:Sordariaceae;genus:Sordaria;	unnamed protein product	Carbon Cycling	Carbon degradation	Pectin
2:315647837_1014	chitinase	Paenibacillus vortex V453	superkingdom:Bacteria;phylum:Firmicutes;class:Bacilli;order:Bacillales;family:Paenibacillaceae;genus:Paenibacillus;species:Paenibacillus vortex;	copper amine oxidase domain protein	Carbon Cycling	Carbon degradation	Chitin
5726261_68	xylanase	Butyrivibrio fibrisolvens	superkingdom:Bacteria;phylum:Firmicutes;class:Clostridia;order:Clostridiales;family:Lachnospiraceae;genus:Butyrivibrio;	xylanase	Carbon Cycling	Carbon degradation	Hemicellulose
353467245_874	phdj	Burkholderia sp. DBT1	superkingdom:Bacteria;phylum:Proteobacteria;class:Betaproteobacteria;order:Burkholderiales;family:Burkholderiaceae;genus:Burkholderia;	hydratase-aldolase	Organic Remediation	Aromatics	Polycyclic aromatics
169843096_43	mannanase	Coprinopsis cinerea okayama7#130	superkingdom:Eukaryota;kingdom:Fungi;phylum:Basidiomycota;class:Agaricomycetes;order:Agaricales;family:Psathyrellaceae;genus:Coprinopsis;species:Coprinopsis cinerea;	mannanase	Carbon Cycling	Carbon degradation	Hemicellulose
2:383335090_1429	amyA	Mycobacterium xenopi RIVM700367	superkingdom:Bacteria;phylum:Actinobacteria;class:Actinobacteria;order:Actinomycetales;family:Mycobacteriaceae;genus:Mycobacterium;species:Mycobacterium xenopi;	alpha-glucosidase AglA	Carbon Cycling	Carbon degradation	Starch
170027547_325	napa	uncultured bacterium	superkingdom:Bacteria;	NapA	Nitrogen	Dissimilatory N reduction	NA
2:327177852_45	fthfs	uncultured bacterium	superkingdom:Bacteria;	formyltetrahydrofolate synthetase	Carbon Cycling	Carbon fixation	Reductive acetyl¨CCoA pathway
385843022_12	catechol	bacterium enrichment culture clone 12CTD	superkingdom:Bacteria;	catechol 1,2-dioxygenase, partial	Organic Remediation	Aromatics	Other aromatics
2:332286864_390	nbac	Pusillimonas sp. T7-7	superkingdom:Bacteria;phylum:Proteobacteria;class:Betaproteobacteria;order:Burkholderiales;family:Alcaligenaceae;genus:Pusillimonas;	3-hydroxyanthranilate 3,4-dioxygenase	Organic Remediation	Aromatics	Nitoaromatics
2:313682587_160	mdh	Sulfuricurvum kujiense DSM 16994	superkingdom:Bacteria;phylum:Proteobacteria;class:Epsilonproteobacteria;order:Campylobacterales;family:Helicobacteraceae;genus:Sulfuricurvum;species:Sulfuricurvum kujiense;	malate dehydrogenase (nad)	Carbon Cycling	Carbon fixation	Reductive tricarboxylic acid cycle
8:298236953_1887	amyA	Mobiluncus curtisii ATCC 43063	superkingdom:Bacteria;phylum:Actinobacteria;class:Actinobacteria;order:Actinomycetales;family:Actinomycetaceae;genus:Mobiluncus;species:Mobiluncus curtisii;	possible isoamylase	Carbon Cycling	Carbon degradation	Starch
2:27350589_523	pcag	Bradyrhizobium japonicum USDA 110	superkingdom:Bacteria;phylum:Proteobacteria;class:Alphaproteobacteria;order:Rhizobiales;family:Bradyrhizobiaceae;genus:Bradyrhizobium;species:Bradyrhizobium japonicum;	protocatechuate 3,4-dioxygenase alpha chain	Organic Remediation	Aromatics	Other aromatics
37924855_68	nifh	uncultured nitrogen-fixing bacterium	superkingdom:Bacteria;	dinitrogenase reductase	Nitrogen	Nitrogen fixation	NA
2:260591939_15	hyaluronidase	Prevotella veroralis F0319	superkingdom:Bacteria;phylum:Bacteroidetes;class:Bacteroidia;order:Bacteroidales;family:Prevotellaceae;genus:Prevotella;species:Prevotella veroralis;	beta-N-acetylhexosaminidase	Carbon Cycling	Carbon degradation	hyaluronic acid
2:381179688_1743	amyA	Treponema saccharophilum DSM 2985	superkingdom:Bacteria;phylum:Spirochaetes;class:Spirochaetia;order:Spirochaetales;family:Spirochaetaceae;genus:Treponema;species:Treponema saccharophilum;	alpha amylase catalytic region	Carbon Cycling	Carbon degradation	Starch
4:340523761_571	ppx	Amycolatopsis mediterranei S699	superkingdom:Bacteria;phylum:Actinobacteria;class:Actinobacteria;order:Actinomycetales;family:Pseudonocardiaceae;genus:Amycolatopsis;species:Amycolatopsis mediterranei;	Ppx/GppA phosphatase	Phosphorus	Polyphosphate degradation	NA
2:333787536_612	PRI	Methylophaga aminisulfidivorans MP	superkingdom:Bacteria;phylum:Proteobacteria;class:Gammaproteobacteria;order:Thiotrichales;family:Piscirickettsiaceae;genus:Methylophaga;species:Methylophaga aminisulfidivorans;	ribose 5-phosphate isomerase	Carbon Cycling	Carbon fixation	Calvin cycle
2:302386205_216	CsoS1_CcmK	Clostridium saccharolyticum WM1	superkingdom:Bacteria;phylum:Firmicutes;class:Clostridia;order:Clostridiales;family:Clostridiaceae;genus:Clostridium;species:Clostridium saccharolyticum;	microcompartments protein	Carbon Cycling	Carbon fixation	Bacterial Microcompartments
23821234_574	merb	Pseudomonas putida	superkingdom:Bacteria;phylum:Proteobacteria;class:Gammaproteobacteria;order:Pseudomonadales;family:Pseudomonadaceae;genus:Pseudomonas;	organomercurial lyase	Metal Homeostasis	Mercury	Detoxification
242806883_226	endopolygalacturonase_fungi	Talaromyces stipitatus ATCC 10500	superkingdom:Eukaryota;kingdom:Fungi;phylum:Ascomycota;class:Eurotiomycetes;order:Eurotiales;family:Trichocomaceae;genus:Talaromyces;species:Talaromyces stipitatus;	extracellular polygalacturonase, putative	Carbon Cycling	Carbon degradation	Pectin
2:225791775_1969	ara	Acidobacterium capsulatum ATCC 51196	superkingdom:Bacteria;phylum:Acidobacteria;class:Acidobacteria;order:Acidobacteriales;family:Acidobacteriaceae;genus:Acidobacterium;species:Acidobacterium capsulatum;	alpha-N-arabinofuranosidase 1	Carbon Cycling	Carbon degradation	Hemicellulose
151302295_217	APS_AprB	Desulfobulbus sp. LB2	superkingdom:Bacteria;phylum:Proteobacteria;class:Deltaproteobacteria;order:Desulfobacterales;family:Desulfobulbaceae;genus:Desulfobulbus;	AprB	Sulfur	adenylylsulfate reductase	NA
2:168196171_827	tktA	Methylobacterium sp. 4-46	superkingdom:Bacteria;phylum:Proteobacteria;class:Alphaproteobacteria;order:Rhizobiales;family:Methylobacteriaceae;genus:Methylobacterium;	transketolase	Carbon Cycling	Carbon fixation	Calvin cycle
2:326803113_1475	pula	Aerococcus urinae ACS-120-V-Col10a	superkingdom:Bacteria;phylum:Firmicutes;class:Bacilli;order:Lactobacillales;family:Aerococcaceae;genus:Aerococcus;species:Aerococcus urinae;	pullulanase	Carbon Cycling	Carbon degradation	Starch
2:157317024_375	linb	Shewanella sediminis HAW-EB3	superkingdom:Bacteria;phylum:Proteobacteria;class:Gammaproteobacteria;order:Alteromonadales;family:Shewanellaceae;genus:Shewanella;species:Shewanella sediminis;	alpha/beta hydrolase fold	Organic Remediation	Pesticides related compound	NA
335350722_1100	amyA	Lactobacillus salivarius GJ-24	superkingdom:Bacteria;phylum:Firmicutes;class:Bacilli;order:Lactobacillales;family:Lactobacillaceae;genus:Lactobacillus;species:Lactobacillus salivarius;	inactive glucansucrase	Carbon Cycling	Carbon degradation	Starch
2:398228380_506	ben_bcla	Bradyrhizobium sp. YR681	superkingdom:Bacteria;phylum:Proteobacteria;class:Alphaproteobacteria;order:Rhizobiales;family:Bradyrhizobiaceae;genus:Bradyrhizobium;	benzoate-CoA ligase family	virulence	NA	NA
10:302648425_766	cysI	Actinobacillus pleuropneumoniae serovar 2 str. 4226	superkingdom:Bacteria;phylum:Proteobacteria;class:Gammaproteobacteria;order:Pasteurellales;family:Pasteurellaceae;genus:Actinobacillus;species:Actinobacillus pleuropneumoniae;	sulfite reductase subunit beta	Sulfur	Other	NA
2:306517686_349	narg	uncultured bacterium	superkingdom:Bacteria;	nitrate reductase	Nitrogen	Denitrification	NA
407365499_51	tpha	Pseudomonas mandelii JR-1	superkingdom:Bacteria;phylum:Proteobacteria;class:Gammaproteobacteria;order:Pseudomonadales;family:Pseudomonadaceae;genus:Pseudomonas;species:Pseudomonas mandelii;	terephthalate 1,2-dioxygenase alpha subunit	Organic Remediation	Aromatics	Aromatic carboxylic acid
2:221724605_881	cellobiase	Agrobacterium radiobacter K84	superkingdom:Bacteria;phylum:Proteobacteria;class:Alphaproteobacteria;order:Rhizobiales;family:Rhizobiaceae;genus:Agrobacterium;species:Agrobacterium tumefaciens;	beta-glucosidase protein	Carbon Cycling	Carbon degradation	Cellulose
2:145583129_1055	protease_serine_fungi	Hypocrea lixii	superkingdom:Eukaryota;kingdom:Fungi;phylum:Ascomycota;class:Sordariomycetes;order:Hypocreales;family:Hypocreaceae;genus:Trichoderma;	putative serine endopeptidase	Carbon Cycling	Carbon degradation	protein
2:86357129_1379	ppk	Rhizobium etli CFN 42	superkingdom:Bacteria;phylum:Proteobacteria;class:Alphaproteobacteria;order:Rhizobiales;family:Rhizobiaceae;genus:Rhizobium;species:Rhizobium etli;	polyphosphate kinase protein	Phosphorus	Polyphosphate synthesis	NA
2:114570918_360	phytase	Maricaulis maris MCS10	superkingdom:Bacteria;phylum:Proteobacteria;class:Alphaproteobacteria;order:Rhodobacterales;family:Hyphomonadaceae;genus:Maricaulis;species:Maricaulis maris;	unnamed protein product	Phosphorus	Phytic acid hydrolysis	NA
189172335_20	chitinase	uncultured bacterium	superkingdom:Bacteria;	chitinase	Carbon Cycling	Carbon degradation	Chitin
4:261285403_431	rgl	Paenibacillus sp. Y412MC10	superkingdom:Bacteria;phylum:Firmicutes;class:Bacilli;order:Bacillales;family:Paenibacillaceae;genus:Paenibacillus;	FG-GAP repeat protein	Carbon Cycling	Carbon degradation	Pectin
2:296805652_93	nitrilase	Arthroderma otae CBS 113480	superkingdom:Eukaryota;kingdom:Fungi;phylum:Ascomycota;class:Eurotiomycetes;order:Onygenales;family:Arthrodermataceae;genus:Arthroderma;species:Arthroderma otae;	aliphatic nitrilase	Organic Remediation	Aromatics	Other aromatics
5:288935026_525	xylj	Klebsiella variicola At-22	superkingdom:Bacteria;phylum:Proteobacteria;class:Gammaproteobacteria;order:Enterobacteriales;family:Enterobacteriaceae;genus:Klebsiella;species:Klebsiella variicola;	2-oxopent-4-enoate hydratase	Organic Remediation	Aromatics	BTEX and related aromatics
2:255106942_566	PRI	Thalassiobium sp. R2A62	superkingdom:Bacteria;phylum:Proteobacteria;class:Alphaproteobacteria;order:Rhodobacterales;family:Rhodobacteraceae;genus:Thalassobium;	ribose 5-phosphate isomerase A	Carbon Cycling	Carbon fixation	Calvin cycle
3243172_142	bphc	Sphingomonas sp. CB3	superkingdom:Bacteria;phylum:Proteobacteria;class:Alphaproteobacteria;order:Sphingomonadales;family:Sphingomonadaceae;genus:Sphingomonas;	extradiol dioxygenase	Organic Remediation	Aromatics	Polycyclic aromatics
2:313893342_234	ppx	Veillonella sp. oral taxon 158 str. F0412	superkingdom:Bacteria;phylum:Firmicutes;class:Negativicutes;order:Selenomonadales;family:Veillonellaceae;genus:Veillonella;species:Veillonella sp. oral taxon 158;	Ppx/GppA phosphatase family protein	Phosphorus	Polyphosphate degradation	NA
261857025_154	narg	uncultured bacterium	superkingdom:Bacteria;	nitrate reductase alpha subunit	Nitrogen	Denitrification	NA
4:390946387_1348	acetylglucosaminidase	Alistipes finegoldii DSM 17242	superkingdom:Bacteria;phylum:Bacteroidetes;class:Bacteroidia;order:Bacteroidales;family:Rikenellaceae;genus:Alistipes;species:Alistipes finegoldii;	N-acetyl-beta-hexosaminidase	Carbon Cycling	Carbon degradation	Chitin
2:117559729_392	CsoS1_CcmK	Aeromonas hydrophila subsp. hydrophila ATCC 7966	superkingdom:Bacteria;phylum:Proteobacteria;class:Gammaproteobacteria;order:Aeromonadales;family:Aeromonadaceae;genus:Aeromonas;species:Aeromonas hydrophila;	bacterial microcompartments protein family	Carbon Cycling	Carbon fixation	Bacterial Microcompartments
4:148547940_136	oxdb	Pseudomonas putida F1	superkingdom:Bacteria;phylum:Proteobacteria;class:Gammaproteobacteria;order:Pseudomonadales;family:Pseudomonadaceae;genus:Pseudomonas;species:Pseudomonas putida;	Phenylacetaldoxime dehydratase	Organic Remediation	Aromatics	Nitoaromatics
3:68474602_1038	endochitinase	Candida albicans SC5314	superkingdom:Eukaryota;kingdom:Fungi;phylum:Ascomycota;class:Saccharomycetes;order:Saccharomycetales;genus:Candida;species:Candida albicans;	hypothetical protein CaO19.7517	Carbon Cycling	Carbon degradation	Chitin
241949825_1444	glucoamylase	Candida dubliniensis CD36	superkingdom:Eukaryota;kingdom:Fungi;phylum:Ascomycota;class:Saccharomycetes;order:Saccharomycetales;genus:Candida;species:Candida dubliniensis;	1,4-alpha-d-glucan glucohydrolase, putative; glucan 1,4-alpha-glucosidase, putative; glucoamylase 1 precursor, putative	Carbon Cycling	Carbon degradation	Starch
2:94499748_932	ppx	Oceanobacter sp. RED65	superkingdom:Bacteria;phylum:Proteobacteria;class:Gammaproteobacteria;order:Oceanospirillales;family:Oceanospirillaceae;genus:Bermanella;	Exopolyphosphatase	Phosphorus	Polyphosphate degradation	NA
2:302889155_129	protease_aspartate_fungi	Nectria haematococca mpVI 77-13-4	superkingdom:Eukaryota;kingdom:Fungi;phylum:Ascomycota;class:Sordariomycetes;order:Hypocreales;family:Nectriaceae;genus:Fusarium;species:Nectria haematococca;	hypothetical protein NECHADRAFT_4173	Carbon Cycling	Carbon degradation	protein
2:220728491_56	mannanase	Postia placenta Mad-698-R	superkingdom:Eukaryota;kingdom:Fungi;phylum:Basidiomycota;class:Agaricomycetes;order:Polyporales;family:Coriolaceae;genus:Postia;species:Postia placenta;	hypothetical protein POSPLDRAFT_134778	Carbon Cycling	Carbon degradation	Hemicellulose
2:119403637_2150	phospholipase_A2_fungi	Aspergillus clavatus NRRL 1	superkingdom:Eukaryota;kingdom:Fungi;phylum:Ascomycota;class:Eurotiomycetes;order:Eurotiales;family:Trichocomaceae;genus:Aspergillus;species:Aspergillus clavatus;	phospholipase A2 (PlaA), putative	Carbon Cycling	Carbon degradation	Phospholipids
2:350528177_1473	cysI	Candidatus Burkholderia kirkii UZHbot1	superkingdom:Bacteria;phylum:Proteobacteria;class:Betaproteobacteria;order:Burkholderiales;family:Burkholderiaceae;genus:Burkholderia;species:Candidatus Burkholderia kirkii;	Sulfite reductase [NADPH] hemoprotein beta-component	Sulfur	Other	NA
3821271_14	alpha_galactosidase_fungi	Penicillium simplicissimum	superkingdom:Eukaryota;kingdom:Fungi;phylum:Ascomycota;class:Eurotiomycetes;order:Eurotiales;family:Trichocomaceae;genus:Penicillium;	alpha-galactosidase 1	Carbon Cycling	Carbon degradation	Other
2:325051677_176	arsc	Acidiphilium multivorum AIU301	superkingdom:Bacteria;phylum:Proteobacteria;class:Alphaproteobacteria;order:Rhodospirillales;family:Acetobacteraceae;genus:Acidiphilium;species:Acidiphilium multivorum;	arsenate reductase	Metal Homeostasis	Arsenic	Detoxification
2:337762597_900	chitinase	Streptomyces cattleya NRRL 8057 = DSM 46488	superkingdom:Bacteria;phylum:Actinobacteria;class:Actinobacteria;order:Actinomycetales;family:Streptomycetaceae;genus:Streptomyces;species:Streptomyces cattleya;	putative secreted endochitinase	Carbon Cycling	Carbon degradation	Chitin
2:134052012_1686	amyA	Desulfotomaculum reducens MI-1	superkingdom:Bacteria;phylum:Firmicutes;class:Clostridia;order:Clostridiales;family:Peptococcaceae;genus:Desulfotomaculum;species:Desulfotomaculum reducens;	1,4-alpha-glucan branching enzyme	Carbon Cycling	Carbon degradation	Starch
2:188584719_435	ppx	Natranaerobius thermophilus JW/NM-WN-LF	superkingdom:Bacteria;phylum:Firmicutes;class:Clostridia;order:Natranaerobiales;family:Natranaerobiaceae;genus:Natranaerobius;species:Natranaerobius thermophilus;	Ppx/GppA phosphatase	Phosphorus	Polyphosphate degradation	NA
2:85722740_909	terc	Syntrophus aciditrophicus SB	superkingdom:Bacteria;phylum:Proteobacteria;class:Deltaproteobacteria;order:Syntrophobacterales;family:Syntrophaceae;genus:Syntrophus;species:Syntrophus aciditrophicus;	tellurium resistance protein	Metal Homeostasis	Tellurium	Detoxification
124495024_1448	phenol_oxidase	Polyporus brumalis	superkingdom:Eukaryota;kingdom:Fungi;phylum:Basidiomycota;class:Agaricomycetes;order:Polyporales;family:Polyporaceae;genus:Polyporus;	LAC2	Carbon Cycling	Carbon degradation	Lignin
2:307721034_564	mdh	Sulfurimonas autotrophica DSM 16294	superkingdom:Bacteria;phylum:Proteobacteria;class:Epsilonproteobacteria;order:Campylobacterales;family:Helicobacteraceae;genus:Sulfurimonas;species:Sulfurimonas autotrophica;	malate dehydrogenase (NAD)	Carbon Cycling	Carbon fixation	Reductive tricarboxylic acid cycle
2:317018182_319	nirs	uncultured bacterium	superkingdom:Bacteria;	putative dissimilatory reductase	Nitrogen	Denitrification	NA
2:384040827_210	aoxb	uncultured bacterium	superkingdom:Bacteria;	arsenite oxidase, partial	Metal Homeostasis	Arsenic	Detoxification
9:298551275_1270	amyA	Thermoactinomyces vulgaris	superkingdom:Bacteria;phylum:Firmicutes;class:Bacilli;order:Bacillales;family:Thermoactinomycetaceae;genus:Thermoactinomyces;	unnamed protein product	Carbon Cycling	Carbon degradation	Starch
4:83746982_269	mdld	Ralstonia solanacearum UW551	superkingdom:Bacteria;phylum:Proteobacteria;class:Betaproteobacteria;order:Burkholderiales;family:Burkholderiaceae;genus:Ralstonia;species:Ralstonia solanacearum;	Benzaldehyde dehydrogenase (NAD+)	Organic Remediation	Aromatics	Other aromatics
2:262199668_52	mer	Haliangium ochraceum DSM 14365	superkingdom:Bacteria;phylum:Proteobacteria;class:Deltaproteobacteria;order:Myxococcales;family:Kofleriaceae;genus:Haliangium;species:Haliangium ochraceum;	unnamed protein product	Metal Homeostasis	Mercury	Detoxification
2:338757689_3	cellobiase	Roseobacter litoralis Och 149	superkingdom:Bacteria;phylum:Proteobacteria;class:Alphaproteobacteria;order:Rhodobacterales;family:Rhodobacteraceae;genus:Roseobacter;species:Roseobacter litoralis;	beta-glucosidase BglA	Carbon Cycling	Carbon degradation	Cellulose
44:257678749_627	pectinase (pectate_lyase)	Bacillus halodurans C-125	superkingdom:Bacteria;phylum:Firmicutes;class:Bacilli;order:Bacillales;family:Bacillaceae;genus:Bacillus;species:Bacillus halodurans;	unnamed protein product	Carbon Cycling	Carbon degradation	Pectin
4:221067861_497	terc	Comamonas testosteroni KF-1	superkingdom:Bacteria;phylum:Proteobacteria;class:Betaproteobacteria;order:Burkholderiales;family:Comamonadaceae;genus:Comamonas;species:Comamonas testosteroni;	Integral membrane protein TerC	Metal Homeostasis	Tellurium	Detoxification
3:163811783_1139	rd	Dehalococcoides sp. VS	superkingdom:Bacteria;phylum:Chloroflexi;class:Dehalococcoidetes;genus:Dehalococcoides;	reductive dehalogenase	Organic Remediation	Chlorinated solvents	NA
2:27380885_402	sqr	Bradyrhizobium japonicum USDA 110	superkingdom:Bacteria;phylum:Proteobacteria;class:Alphaproteobacteria;order:Rhizobiales;family:Bradyrhizobiaceae;genus:Bradyrhizobium;species:Bradyrhizobium diazoefficiens;	unnamed protein product	Sulfur	Sulfide Oxidation	NA
4633571_27	nosz	uncultured bacterium ProQ	superkingdom:Bacteria;	nitrous oxide reductase	Nitrogen	Denitrification	NA
28188982_362	acetylglucosaminidase	Clostridium paraputrificum	superkingdom:Bacteria;phylum:Firmicutes;class:Clostridia;order:Clostridiales;family:Clostridiaceae;genus:Clostridium;	beta-N-acetylglucosaminidase	Carbon Cycling	Carbon degradation	Chitin
2:399545600_62	alkk	Marinobacter sp. BSs20148	superkingdom:Bacteria;phylum:Proteobacteria;class:Gammaproteobacteria;order:Alteromonadales;family:Alteromonadaceae;genus:Marinobacter;	Medium-chain-fatty-acid--CoA ligase	Organic Remediation	Others	NA
2:319420046_1222	ppx	Nitratifractor salsuginis DSM 16511	superkingdom:Bacteria;phylum:Proteobacteria;class:Epsilonproteobacteria;order:Campylobacterales;genus:Nitratifractor;species:Nitratifractor salsuginis;	Ppx/GppA phosphatase	Phosphorus	Polyphosphate degradation	NA
209487036_441	nosz	uncultured bacterium	superkingdom:Bacteria;	putative nitrous oxide reductase	Nitrogen	Denitrification	NA
2:407321053_526	pcag	Sinorhizobium meliloti Rm41	superkingdom:Bacteria;phylum:Proteobacteria;class:Alphaproteobacteria;order:Rhizobiales;family:Rhizobiaceae;genus:Sinorhizobium;species:Sinorhizobium meliloti;	Protocatechuate 3,4-dioxygenase alpha chain	Organic Remediation	Aromatics	Other aromatics
2:73992788_199	endopolygalacturonase_fungi	Chondrostereum purpureum	superkingdom:Eukaryota;kingdom:Fungi;phylum:Basidiomycota;class:Agaricomycetes;order:Agaricales;family:Schizophyllaceae;genus:Chondrostereum;	endopolygalacturonase	Carbon Cycling	Carbon degradation	Pectin
4:359452137_146	beta_agarase	Pseudoalteromonas sp. BSi20495	superkingdom:Bacteria;phylum:Proteobacteria;class:Gammaproteobacteria;order:Alteromonadales;family:Pseudoalteromonadaceae;genus:Pseudoalteromonas;	beta-agarase AgaB34	Carbon Cycling	Carbon degradation	Agar
2:251795520_677	endochitinase	Paenibacillus sp. JDR-2	superkingdom:Bacteria;phylum:Firmicutes;class:Bacilli;order:Bacillales;family:Paenibacillaceae;genus:Paenibacillus;	Chitinase	Carbon Cycling	Carbon degradation	Chitin
82618383_115	dsra	uncultured sulfate-reducing bacterium	superkingdom:Bacteria;	dissimilatory sulfite reductase alpha subunit	Sulfur	sulfite reduction	NA
197090068_206	catechol_b	uncultured bacterium	superkingdom:Bacteria;	catechol 2,3-dioxygenase-like protein	Organic Remediation	Aromatics	Other aromatics
3:298593092_71	dehh109	Afipia sp. 1NLS2	superkingdom:Bacteria;phylum:Proteobacteria;class:Alphaproteobacteria;order:Rhizobiales;family:Bradyrhizobiaceae;genus:Afipia;	haloacid dehalogenase, type II	Organic Remediation	Chlorinated solvents	NA
375315870_45	AcnA	Helicobacter bizzozeronii CCUG 35545	superkingdom:Bacteria;phylum:Proteobacteria;class:Epsilonproteobacteria;order:Campylobacterales;family:Helicobacteraceae;genus:Helicobacter;species:Helicobacter bizzozeronii;	Aconitate hydratase 2	Carbon Cycling	Carbon fixation	Reductive tricarboxylic acid cycle
333991355_489	cmci	Mycobacterium sp. JDM601	superkingdom:Bacteria;phylum:Actinobacteria;class:Actinobacteria;order:Actinomycetales;family:Mycobacteriaceae;genus:Mycobacterium;	3-carboxy-ciscis-muconate cycloisomerase	Organic Remediation	Aromatics	Other aromatics
2:157285648_172	napa	uncultured bacterium	superkingdom:Bacteria;	putative periplasmic nitrate reductase	Nitrogen	Dissimilatory N reduction	NA
4:359314961_806	vana	Gordonia polyisoprenivorans NBRC 16320	superkingdom:Bacteria;phylum:Actinobacteria;class:Actinobacteria;order:Actinomycetales;family:Gordoniaceae;genus:Gordonia;species:Gordonia polyisoprenivorans;	vanillate demethylase oxygenase subunit	Carbon Cycling	Carbon degradation	Vanillin/Lignin
302847052_870	mg_chelatase	Volvox carteri f. nagariensis	superkingdom:Eukaryota;kingdom:Viridiplantae;phylum:Chlorophyta;class:Chlorophyceae;order:Chlamydomonadales;family:Volvocaceae;genus:Volvox;species:Volvox carteri;	magnesium protoporphyrin chelatase	Secondary metabolism	Pigments	Chlorophyll
2:269096232_1303	ara	Sanguibacter keddieii DSM 10542	superkingdom:Bacteria;phylum:Actinobacteria;class:Actinobacteria;order:Actinomycetales;family:Sanguibacteraceae;genus:Sanguibacter;species:Sanguibacter keddieii;	alpha-L-arabinofuranosidase	Carbon Cycling	Carbon degradation	Hemicellulose
302405417_1115	Glucose_oxidase_fungi	Verticillium albo-atrum VaMs.102	superkingdom:Eukaryota;kingdom:Fungi;phylum:Ascomycota;class:Sordariomycetes;order:Glomerellales;family:Plectosphaerellaceae;genus:Verticilium;species:Verticillium albo-atrum;	glucose oxidase	Carbon Cycling	Carbon degradation	glucose
2:323496840_197	arsc	Vibrio sinaloensis DSM 21326	superkingdom:Bacteria;phylum:Proteobacteria;class:Gammaproteobacteria;order:Vibrionales;family:Vibrionaceae;genus:Vibrio;species:Vibrio sinaloensis;	arsenate reductase	Metal Homeostasis	Arsenic	Detoxification
6:243083201_1058	pula	Clostridium botulinum E1 str. 'BoNT E Beluga'	superkingdom:Bacteria;phylum:Firmicutes;class:Clostridia;order:Clostridiales;family:Clostridiaceae;genus:Clostridium;species:Clostridium botulinum;	pullulanase, type I	Carbon Cycling	Carbon degradation	Starch
115371535_43	phenol_oxidase	Coprinopsis cinerea okayama7#130	superkingdom:Eukaryota;kingdom:Fungi;phylum:Basidiomycota;class:Agaricomycetes;order:Agaricales;family:Psathyrellaceae;genus:Coprinopsis;species:Coprinopsis cinerea;	TPA_exp: laccase 11	Carbon Cycling	Carbon degradation	Lignin
46389791_348	mcra	uncultured archaeon	superkingdom:Archaea;	methyl-coenzyme M reductase alpha subunit	Carbon Cycling	Methane	Methanogenesis
2:333984318_688	fccab	Methylomonas methanica MC09	superkingdom:Bacteria;phylum:Proteobacteria;class:Gammaproteobacteria;order:Methylococcales;family:Methylococcaceae;genus:Methylomonas;species:Methylomonas methanica;	Flavocytochrome c sulfide dehydrogenase flavin-binding protein	Sulfur	Sulfide Oxidation	NA
2:99080402_486	hbh	Silicibacter sp. TM1040	superkingdom:Bacteria;phylum:Proteobacteria;class:Alphaproteobacteria;order:Rhodobacterales;family:Rhodobacteraceae;genus:Ruegeria;	4-hydroxybenzoate 3-monooxygenase	Organic Remediation	Aromatics	BTEX and related aromatics
46119208_413	protease_aspartate_fungi	Gibberella zeae PH-1	superkingdom:Eukaryota;kingdom:Fungi;phylum:Ascomycota;class:Sordariomycetes;order:Hypocreales;family:Nectriaceae;genus:Gibberella;species:Gibberella zeae;	hypothetical protein FG04758.1	Carbon Cycling	Carbon degradation	protein
2:145240585_108	Glucose_oxidase_fungi	Aspergillus niger	superkingdom:Eukaryota;kingdom:Fungi;phylum:Ascomycota;class:Eurotiomycetes;order:Eurotiales;family:Trichocomaceae;genus:Aspergillus;species:Aspergillus niger;	hypothetical protein An08g08250	Carbon Cycling	Carbon degradation	glucose
2:371720615_1624	amyA	Caldithrix abyssi DSM 13497	superkingdom:Bacteria;genus:Caldithrix;species:Caldithrix abyssi;	alpha amylase catalytic region	Carbon Cycling	Carbon degradation	Starch
2:386423843_302	amyA	Joostella marina DSM 19592	superkingdom:Bacteria;phylum:Bacteroidetes;class:Flavobacteriia;order:Flavobacteriales;family:Flavobacteriaceae;genus:Joostella;species:Joostella marina;	glycosidase	Carbon Cycling	Carbon degradation	Starch
280977883_890	chitinase	Cellulosilyticum ruminicola	superkingdom:Bacteria;phylum:Firmicutes;class:Clostridia;order:Clostridiales;family:Lachnospiraceae;genus:Cellulosilyticum;	gh18 chitinase-like domain	Carbon Cycling	Carbon degradation	Chitin
3:305860676_1618	amyA	Paenibacillus polymyxa E681	superkingdom:Bacteria;phylum:Firmicutes;class:Bacilli;order:Bacillales;family:Paenibacillaceae;genus:Paenibacillus;species:Paenibacillus polymyxa;	Beta/alpha-amylase precursor	Carbon Cycling	Carbon degradation	Starch
186660342_25	pmoa	uncultured bacterium	superkingdom:Bacteria;	PmoA	Carbon Cycling	Methane	Methane oxidation
7592887_261	rubisco	uncultured deep-sea autotrophic bacterium ORII-6	superkingdom:Bacteria;phylum:Proteobacteria;class:Gammaproteobacteria;	ribulose-1,5-bisphosphate carboxylase/oxygenase form II large subunit	Carbon Cycling	Carbon fixation	Calvin cycle
2:86167568_377	GAPDH_Calvin	Synechococcus sp. RS9917	superkingdom:Bacteria;phylum:Cyanobacteria;order:Chroococcales;genus:Synechococcus;	glyceraldehyde-3-phosphate dehydrogenase	Carbon Cycling	Carbon fixation	Calvin cycle
2:375142284_13	amyA	Mycobacterium rhodesiae NBB3	superkingdom:Bacteria;phylum:Actinobacteria;class:Actinobacteria;order:Actinomycetales;family:Mycobacteriaceae;genus:Mycobacterium;species:Mycobacterium rhodesiae;	glycogen debranching protein GlgX	Carbon Cycling	Carbon degradation	Starch
344221953_3	rubisco	uncultured bacterium	superkingdom:Bacteria;	ribulose-1,5-bisphosphate carboxylase/oxygenase form II large subunit	Carbon Cycling	Carbon fixation	Calvin cycle
346223599_1107	xyla	Anaerophaga thermohalophila DSM 12881	superkingdom:Bacteria;phylum:Bacteroidetes;class:Bacteroidia;order:Bacteroidales;family:Marinilabiliaceae;genus:Anaerophaga;species:Anaerophaga thermohalophila;	xylose isomerase	Carbon Cycling	Carbon degradation	Hemicellulose
332377316_435	fthfs	uncultured bacterium	superkingdom:Bacteria;	formyl-tetrahydrofolate synthetase	Carbon Cycling	Carbon fixation	Reductive acetyl¨CCoA pathway
357008615_360	catb	Paenibacillus elgii B69	superkingdom:Bacteria;phylum:Firmicutes;class:Bacilli;order:Bacillales;family:Paenibacillaceae;genus:Paenibacillus;species:Paenibacillus elgii;	muconate cycloisomerase	Organic Remediation	Aromatics	BTEX and related aromatics
2:89901479_558	FBPase	Rhodoferax ferrireducens T118	superkingdom:Bacteria;phylum:Proteobacteria;class:Betaproteobacteria;order:Burkholderiales;family:Comamonadaceae;genus:Albidiferax;species:Albidiferax ferrireducens;	fructose-1,6-bisphosphatase	Carbon Cycling	Carbon fixation	Calvin cycle
2:383703658_72	amyA	Rheinheimera nanhaiensis E407-8	superkingdom:Bacteria;phylum:Proteobacteria;class:Gammaproteobacteria;order:Chromatiales;family:Chromatiaceae;genus:Rheinheimera;species:Rheinheimera nanhaiensis;	alpha-glucosidase	Carbon Cycling	Carbon degradation	Starch
2:340360834_790	nitro	Actinomyces sp. oral taxon 448 str. F0400	superkingdom:Bacteria;phylum:Actinobacteria;class:Actinobacteria;order:Actinomycetales;family:Actinomycetaceae;genus:Actinomyces;species:Actinomyces sp. oral taxon 448;	xenobiotic reductase A	Organic Remediation	Others	NA
2:209401684_182	narg	uncultured bacterium	superkingdom:Bacteria;	nitrate reductase alpha subunit	Nitrogen	Denitrification	NA
2:337276624_1071	chitinase	Acetonema longum DSM 6540	superkingdom:Bacteria;phylum:Firmicutes;class:Negativicutes;order:Selenomonadales;family:Veillonellaceae;genus:Acetonema;species:Acetonema longum;	glycoside hydrolase family protein	Carbon Cycling	Carbon degradation	Chitin
4:322463150_299	acetylglucosaminidase	Erysipelothrix rhusiopathiae ATCC 19414	superkingdom:Bacteria;phylum:Firmicutes;class:Erysipelotrichia;order:Erysipelotrichales;family:Erysipelotrichaceae;genus:Erysipelothrix;species:Erysipelothrix rhusiopathiae;	lacto-N-biosidase	Carbon Cycling	Carbon degradation	Chitin
2:326541497_1665	endoglucanase	Clostridium lentocellum DSM 5427	superkingdom:Bacteria;phylum:Firmicutes;class:Clostridia;order:Clostridiales;family:Lachnospiraceae;genus:Cellulosilyticum;species:Cellulosilyticum lentocellum;	Mannan endo-1,4-beta-mannosidase	Carbon Cycling	Carbon degradation	Cellulose
385888946_695	dsra	uncultured prokaryote		dissimilatory bisulfite reductase alpha subunit, partial	Sulfur	sulfite reduction	NA
74038362_497	nirs	uncultured bacterium	superkingdom:Bacteria;	nitrite reductase	Nitrogen	Denitrification	NA
2:302542380_91	pectinase (pectate_lyase)	Streptomyces hygroscopicus ATCC 53653	superkingdom:Bacteria;phylum:Actinobacteria;class:Actinobacteria;order:Actinomycetales;family:Streptomycetaceae;genus:Streptomyces;species:Streptomyces himastatinicus;	putative secreted lyase	Carbon Cycling	Carbon degradation	Pectin
18:229584032_969	amyA	Sulfolobus islandicus M.16.27	superkingdom:Archaea;phylum:Crenarchaeota;class:Thermoprotei;order:Sulfolobales;family:Sulfolobaceae;genus:Sulfolobus;species:Sulfolobus islandicus;	malto-oligosyltrehalose trehalohydrolase	Carbon Cycling	Carbon degradation	Starch
2:152024076_364	fosb	Bacillus cytotoxicus NVH 391-98	superkingdom:Bacteria;phylum:Firmicutes;class:Bacilli;order:Bacillales;family:Bacillaceae;genus:Bacillus;species:Bacillus cytotoxicus;	Glyoxalase/bleomycin resistance protein/dioxygenase	Virulence	Antibiotic resistance	Degradation
150036070_389	soxY	Ectothiorhodospira shaposhnikovii	superkingdom:Bacteria;phylum:Proteobacteria;class:Gammaproteobacteria;order:Chromatiales;family:Ectothiorhodospiraceae;genus:Ectothiorhodospira;	sulfate thioesterase/sulfate thiohydrolase	Sulfur	Sulfur Oxidation	NA
115394382_50	pmoa	uncultured bacterium	superkingdom:Bacteria;	particulate methane monooxygenase	Carbon Cycling	Methane	Methane oxidation
300390426_868	fthfs	uncultured bacterium	superkingdom:Bacteria;	formyl-tetrahydrofolate synthetase	Carbon Cycling	Carbon fixation	Reductive acetyl¨CCoA pathway
2:364570364_3	pme	Yokenella regensburgei ATCC 43003	superkingdom:Bacteria;phylum:Proteobacteria;class:Gammaproteobacteria;order:Enterobacteriales;family:Enterobacteriaceae;genus:Yokenella;species:Yokenella regensburgei;	putative pectinesterase B	Carbon Cycling	Carbon degradation	Pectin
46200720_1	tktA	Magnetospirillum magnetotacticum MS-1	superkingdom:Bacteria;phylum:Proteobacteria;class:Alphaproteobacteria;order:Rhodospirillales;family:Rhodospirillaceae;genus:Magnetospirillum;species:Magnetospirillum magnetotacticum;	COG3959: Transketolase, N-terminal subunit	Carbon Cycling	Carbon fixation	Calvin cycle
2:256822605_90	acetylglucosaminidase	Kangiella koreensis DSM 16069	superkingdom:Bacteria;phylum:Proteobacteria;class:Gammaproteobacteria;order:Oceanospirillales;family:Alcanivoracaceae;genus:Kangiella;species:Kangiella koreensis;	unnamed protein product	Carbon Cycling	Carbon degradation	Chitin
302423302_478	exopolygalacturonase_fungi	Verticillium albo-atrum VaMs.102	superkingdom:Eukaryota;kingdom:Fungi;phylum:Ascomycota;class:Sordariomycetes;order:Glomerellales;family:Plectosphaerellaceae;genus:Verticilium;species:Verticillium albo-atrum;	polygalacturonase	Carbon Cycling	Carbon degradation	Pectin
2:83311795_1259	rubisco	Magnetospirillum magneticum AMB-1	superkingdom:Bacteria;phylum:Proteobacteria;class:Alphaproteobacteria;order:Rhodospirillales;family:Rhodospirillaceae;genus:Magnetospirillum;species:Magnetospirillum magneticum;	Ribulose bisphosphate carboxylase large chain 2	Carbon Cycling	Carbon fixation	Calvin cycle
261189963_399	cellobiase	Ajellomyces dermatitidis SLH14081	superkingdom:Eukaryota;kingdom:Fungi;phylum:Ascomycota;class:Eurotiomycetes;order:Onygenales;family:Ajellomycetaceae;genus:Ajellomyces;species:Ajellomyces dermatitidis;	beta-glucosidase	Carbon Cycling	Carbon degradation	Cellulose
2:339513588_635	ppx	Salmonella bongori NCTC 12419	superkingdom:Bacteria;phylum:Proteobacteria;class:Gammaproteobacteria;order:Enterobacteriales;family:Enterobacteriaceae;genus:Salmonella;species:Salmonella bongori;	exopolyphosphatase	Phosphorus	Polyphosphate degradation	NA
2:83312163_1486	amyA	Magnetospirillum magneticum AMB-1	superkingdom:Bacteria;phylum:Proteobacteria;class:Alphaproteobacteria;order:Rhodospirillales;family:Rhodospirillaceae;genus:Magnetospirillum;species:Magnetospirillum magneticum;	pullulanase PulA and related glycosidase	Carbon Cycling	Carbon degradation	Starch
2:339616903_136	arsc	Sporosarcina newyorkensis 2681	superkingdom:Bacteria;phylum:Firmicutes;class:Bacilli;order:Bacillales;family:Planococcaceae;genus:Sporosarcina;species:Sporosarcina newyorkensis;	arsenate reductase	Metal Homeostasis	Arsenic	Detoxification
4:359767363_440	amie	Gordonia polyisoprenivorans NBRC 16320	superkingdom:Bacteria;phylum:Actinobacteria;class:Actinobacteria;order:Actinomycetales;family:Gordoniaceae;genus:Gordonia;species:Gordonia polyisoprenivorans;	aliphatic amidase	Organic Remediation	Aromatics	Other aromatics
2:16332255_351	norb	Synechocystis sp. PCC 6803	superkingdom:Bacteria;phylum:Cyanobacteria;order:Chroococcales;genus:Synechocystis;	cytochrome b subunit of nitric oxide reductase	Nitrogen	Denitrification	NA
4:293402053_1529	amyA	Erysipelotrichaceae bacterium 5_2_54FAA	superkingdom:Bacteria;phylum:Firmicutes;class:Erysipelotrichia;order:Erysipelotrichales;family:Erysipelotrichaceae;	putative alpha amylase, catalytic domain protein	Carbon Cycling	Carbon degradation	Starch
260223621_227	narg	uncultured bacterium	superkingdom:Bacteria;	putative dissimilatory membrane-bound nitrate reductase	Nitrogen	Denitrification	NA
2:332304637_1596	Sir	Glaciecola agarilytica 4H-3-7+YE-5	superkingdom:Bacteria;phylum:Proteobacteria;class:Gammaproteobacteria;order:Alteromonadales;family:Alteromonadaceae;genus:Glaciecola;	sulfite reductase (NADPH) hemoprotein, beta-component	Sulfur	sulfite reduction	NA
4:89897567_640	dmsa	Desulfitobacterium hafniense Y51	superkingdom:Bacteria;phylum:Firmicutes;class:Clostridia;order:Clostridiales;family:Peptococcaceae;genus:Desulfitobacterium;species:Desulfitobacterium hafniense;	putative anaerobic DMSO reductase chain A precursor	Organic Remediation	Others	NA
2:384466963_470	urec	Citreicella sp. 357	superkingdom:Bacteria;phylum:Proteobacteria;class:Alphaproteobacteria;order:Rhodobacterales;family:Rhodobacteraceae;genus:Citreicella;	urease subunit alpha	Nitrogen	Ammonification	NA
2:392966435_872	amyA	Fibrisoma limi BUZ 3	superkingdom:Bacteria;phylum:Bacteroidetes;class:Cytophagia;order:Cytophagales;family:Cytophagaceae;genus:Fibrisoma;species:Fibrisoma limi;	Alpha-amylase	Carbon Cycling	Carbon degradation	Starch
8:60100841_197	nifh	uncultured bacterium	superkingdom:Bacteria;	dinitrogenase reductase	Nitrogen	Nitrogen fixation	NA
2:365824675_130	amyA	Actinomyces graevenitzii C83	superkingdom:Bacteria;phylum:Actinobacteria;class:Actinobacteria;order:Actinomycetales;family:Actinomycetaceae;genus:Actinomyces;species:Actinomyces graevenitzii;	glycogen operon protein glgX	Carbon Cycling	Carbon degradation	Starch
2:242818171_67	cellobiase	Talaromyces stipitatus ATCC 10500	superkingdom:Eukaryota;kingdom:Fungi;phylum:Ascomycota;class:Eurotiomycetes;order:Eurotiales;family:Trichocomaceae;genus:Talaromyces;species:Talaromyces stipitatus;	beta-glucosidase, putative	Carbon Cycling	Carbon degradation	Cellulose
7:188993903_1736	acetylglucosaminidase	Porphyromonas gingivalis ATCC 33277	superkingdom:Bacteria;phylum:Bacteroidetes;class:Bacteroidia;order:Bacteroidales;family:Porphyromonadaceae;genus:Porphyromonas;species:Porphyromonas gingivalis;	beta-hexosaminidase	Carbon Cycling	Carbon degradation	Chitin
2:255344825_163	terc	Pedobacter heparinus DSM 2366	superkingdom:Bacteria;phylum:Bacteroidetes;class:Sphingobacteriia;order:Sphingobacteriales;family:Sphingobacteriaceae;genus:Pedobacter;species:Pedobacter heparinus;	Integral membrane protein TerC	Metal Homeostasis	Tellurium	Detoxification
75755601_159	dsrB	Desulfovibrio marinisediminis	superkingdom:Bacteria;phylum:Proteobacteria;class:Deltaproteobacteria;order:Desulfovibrionales;family:Desulfovibrionaceae;genus:Desulfovibrio;	dissimilatory sulfite reductase subunit B	Sulfur	sulfite reduction	NA
358055986_667	glx	Mixia osmundae IAM 14324	superkingdom:Eukaryota;kingdom:Fungi;phylum:Basidiomycota;order:Mixiales;family:Mixiaceae;genus:Mixia;species:Mixia osmundae;	hypothetical protein E5Q_05016	Carbon Cycling	Carbon degradation	Lignin
151302310_241	APS_AprB	Desulfobacterium anilini	superkingdom:Bacteria;phylum:Proteobacteria;class:Deltaproteobacteria;order:Desulfobacterales;family:Desulfobacteraceae;genus:Desulfobacterium;	AprB	Sulfur	adenylylsulfate reductase	NA
2:358245995_182	amyA	Gordonia araii NBRC 100433	superkingdom:Bacteria;phylum:Actinobacteria;class:Actinobacteria;order:Actinomycetales;family:Gordoniaceae;genus:Gordonia;species:Gordonia araii;	1,4-alpha-glucan-branching enzyme	Carbon Cycling	Carbon degradation	Starch
2:315470499_701	nifh	Ethanoligenens harbinense YUAN-3	superkingdom:Bacteria;phylum:Firmicutes;class:Clostridia;order:Clostridiales;family:Ruminococcaceae;genus:Ethanoligenens;species:Ethanoligenens harbinense;	nitrogenase iron protein	Nitrogen	Nitrogen fixation	NA
161785006_752	acetylglucosaminidase	Gluconacetobacter diazotrophicus PAl 5	superkingdom:Bacteria;phylum:Proteobacteria;class:Alphaproteobacteria;order:Rhodospirillales;family:Acetobacteraceae;genus:Gluconacetobacter;species:Gluconacetobacter diazotrophicus;	putative beta-N-acetylhexosaminidase	Carbon Cycling	Carbon degradation	Chitin
62512285_621	dsrB	uncultured sulfate-reducing bacterium	superkingdom:Bacteria;	dissimilatory sulfite reductase subunit B	Sulfur	sulfite reduction	NA
296426626_717	phenol_oxidase	uncultured bacterium	superkingdom:Bacteria;	putative laccase	Carbon Cycling	Carbon degradation	Lignin
302692112_298	Glucose_oxidase_fungi	Schizophyllum commune H4-8	superkingdom:Eukaryota;kingdom:Fungi;phylum:Basidiomycota;class:Agaricomycetes;order:Agaricales;family:Schizophyllaceae;genus:Schizophyllum;species:Schizophyllum commune;	GMC oxidoreductase	Carbon Cycling	Carbon degradation	glucose
2:84383340_68	terc	Janibacter sp. HTCC2649	superkingdom:Bacteria;phylum:Actinobacteria;class:Actinobacteria;order:Actinomycetales;family:Intrasporangiaceae;genus:Janibacter;	putative transporter membrane protein	Metal Homeostasis	Tellurium	Detoxification
2:149245016_208	Sir	Lodderomyces elongisporus NRRL YB-4239	superkingdom:Eukaryota;kingdom:Fungi;phylum:Ascomycota;class:Saccharomycetes;order:Saccharomycetales;family:Debaryomycetaceae;genus:Lodderomyces;species:Lodderomyces elongisporus;	sulfite reductase beta subunit	Sulfur	sulfite reduction	NA
2:270275038_1160	amyA	Bacteroides sp. D20	superkingdom:Bacteria;phylum:Bacteroidetes;class:Bacteroidia;order:Bacteroidales;family:Bacteroidaceae;genus:Bacteroides;	glycoside hydrolase family alpha-glucosidase	Carbon Cycling	Carbon degradation	Starch
253826201_1	one_ring_23diox	uncultured bacterium L11E10	superkingdom:Bacteria;	biphenyl dioxygenase	Organic Remediation	Aromatics	Other aromatics
169665519_121	aoxb	uncultured bacterium	superkingdom:Bacteria;	arsenite oxidase Mo-pterin subunit	Metal Homeostasis	Arsenic	Detoxification
2:359797908_931	phn	Achromobacter arsenitoxydans SY8	superkingdom:Bacteria;phylum:Proteobacteria;class:Betaproteobacteria;order:Burkholderiales;family:Alcaligenaceae;genus:Achromobacter;species:Achromobacter arsenitoxydans;	phosphonate metabolism protein PhnM	Organic Remediation	Herbicides related compound	NA
2:339640563_1294	amyA	Streptococcus sp. oral taxon 056 str. F0418	superkingdom:Bacteria;phylum:Firmicutes;class:Bacilli;order:Lactobacillales;family:Streptococcaceae;genus:Streptococcus;species:Streptococcus sp. oral taxon 056;	intracellular maltogenic amylase	Carbon Cycling	Carbon degradation	Starch
7:12542948_593	amyA	Corynebacterium glutamicum	superkingdom:Bacteria;phylum:Actinobacteria;class:Actinobacteria;order:Actinomycetales;family:Corynebacteriaceae;genus:Corynebacterium;	unnamed protein product	Carbon Cycling	Carbon degradation	Starch
2:219548076_323	Sir	Vibrio parahaemolyticus 16	superkingdom:Bacteria;phylum:Proteobacteria;class:Gammaproteobacteria;order:Vibrionales;family:Vibrionaceae;genus:Vibrio;	sulfite reductase [NADPH] hemoprotein beta-component	Sulfur	sulfite reduction	NA
295661326_1338	amyA	Paracoccidioides brasiliensis Pb01	superkingdom:Eukaryota;kingdom:Fungi;phylum:Ascomycota;class:Eurotiomycetes;order:Onygenales;genus:Paracoccidioides;species:Paracoccidioides brasiliensis;	alpha-amylase	Carbon Cycling	Carbon degradation	Starch
2:337745243_711	alginase	Paenibacillus mucilaginosus KNP414	superkingdom:Bacteria;phylum:Firmicutes;class:Bacilli;order:Bacillales;family:Paenibacillaceae;genus:Paenibacillus;species:Paenibacillus mucilaginosus;	hypothetical protein KNP414_00945	Carbon Cycling	Carbon degradation	Alginate
2:33284997_352	chnd	Acinetobacter sp. NCIMB9871	superkingdom:Bacteria;phylum:Proteobacteria;class:Gammaproteobacteria;order:Pseudomonadales;family:Moraxellaceae;genus:Acinetobacter;	6-hydroxyhexanoate dehydrogenase	Organic Remediation	Other Hydrocarbons	NA
218117497_1004	GAPDH_Parabasalia	Trichonympha acuta	superkingdom:Eukaryota;order:Trichonymphida;family:Trichonymphidae;genus:Trichonympha;	glyceraldehyde-3-phosphate dehydrogenase	Other	Phylogenetic	NA
2:238724403_468	alginase	Yersinia frederiksenii ATCC 33641	superkingdom:Bacteria;phylum:Proteobacteria;class:Gammaproteobacteria;order:Enterobacteriales;family:Enterobacteriaceae;genus:Yersinia;species:Yersinia frederiksenii;	hypothetical protein yfred0001_21380	Carbon Cycling	Carbon degradation	Alginate
3:229610704_155	dsrB	uncultured sulfate-reducing bacterium	superkingdom:Bacteria;	dissimilatory sulfite reductase subunit B	Sulfur	sulfite reduction	NA
14423345_278	dbdd	Burkholderia sp. DBT1	superkingdom:Bacteria;phylum:Proteobacteria;class:Betaproteobacteria;order:Burkholderiales;family:Burkholderiaceae;genus:Burkholderia;	DbtB	Organic Remediation	Aromatics	Heterocyclic aromatics
2:217979565_1	nhh	Methylocella silvestris BL2	superkingdom:Bacteria;phylum:Proteobacteria;class:Alphaproteobacteria;order:Rhizobiales;family:Beijerinckiaceae;genus:Methylocella;species:Methylocella silvestris;	nitrile hydratase, alpha subunit	Organic Remediation	Aromatics	Nitoaromatics
3:166088603_204	GAPDH_Calvin	Microcystis aeruginosa NIES-843	superkingdom:Bacteria;phylum:Cyanobacteria;order:Chroococcales;genus:Microcystis;species:Microcystis aeruginosa;	glyceraldehyde 3-phosphate dehydrogenase	Carbon Cycling	Carbon fixation	Calvin cycle
3:145961001_418	PRI	Vibrionales bacterium SWAT-3	superkingdom:Bacteria;phylum:Proteobacteria;class:Gammaproteobacteria;order:Vibrionales;	ribose-5-phosphate isomerase A	Carbon Cycling	Carbon fixation	Calvin cycle
2:298728348_1251	Sir	Lysinibacillus fusiformis ZC1	superkingdom:Bacteria;phylum:Firmicutes;class:Bacilli;order:Bacillales;family:Bacillaceae;genus:Lysinibacillus;species:Lysinibacillus fusiformis;	sulfite reductase subunit beta	Sulfur	sulfite reduction	NA
2:114798491_885	tktA	Hyphomonas neptunium ATCC 15444	superkingdom:Bacteria;phylum:Proteobacteria;class:Alphaproteobacteria;order:Rhodobacterales;family:Hyphomonadaceae;genus:Hyphomonas;species:Hyphomonas neptunium;	tkt gene product	Carbon Cycling	Carbon fixation	Calvin cycle
2:86606272_172	CsoS1_CcmK	Synechococcus sp. JA-3-3Ab	superkingdom:Bacteria;phylum:Cyanobacteria;order:Chroococcales;genus:Synechococcus;	carbon dioxide concentrating mechanism protein CcmK	Carbon Cycling	Carbon fixation	Bacterial Microcompartments
2:269961488_829	cysJ	Vibrio harveyi 1DA3	superkingdom:Bacteria;phylum:Proteobacteria;class:Gammaproteobacteria;order:Vibrionales;family:Vibrionaceae;genus:Vibrio;species:Vibrio harveyi;	sulfite reductase (NADPH) flavoprotein alpha-component	Sulfur	Reduction	NA
3:197330028_1072	mdlc	Streptomyces sp. Mg1	superkingdom:Bacteria;phylum:Actinobacteria;class:Actinobacteria;order:Actinomycetales;family:Streptomycetaceae;genus:Streptomyces;	thiamine pyrophosphate binding domain-containing protein	Organic Remediation	Aromatics	Aromatic carboxylic acid
2:229916992_1478	amyA	Exiguobacterium sp. AT1b	superkingdom:Bacteria;phylum:Firmicutes;class:Bacilli;order:Bacillales;genus:Exiguobacterium;	alpha amylase	Carbon Cycling	Carbon degradation	Starch
2:332797885_1564	MCM_3HP4HB	Acidianus hospitalis W1	superkingdom:Archaea;phylum:Crenarchaeota;class:Thermoprotei;order:Sulfolobales;family:Sulfolobaceae;genus:Acidianus;species:Acidianus hospitalis;	methylmalonyl-CoA mutase, large subunit	Carbon Cycling	Carbon fixation	3-hydroxypropionate/4-hydroxybutyrate cycle
2:219995470_124	TIM	Thioalkalivibrio sulfidophilus HL-EbGr7	superkingdom:Bacteria;phylum:Proteobacteria;class:Gammaproteobacteria;order:Chromatiales;family:Ectothiorhodospiraceae;genus:Thioalkalivibrio;species:Thioalkalivibrio sulfidophilus;	Triose-phosphate isomerase	Carbon Cycling	Carbon fixation	Calvin cycle
3:10190796_9	rubisco	Thiobacillus denitrificans	superkingdom:Bacteria;phylum:Proteobacteria;class:Betaproteobacteria;order:Hydrogenophilales;family:Hydrogenophilaceae;genus:Thiobacillus;	ribulose 1,5-bisphosphate carboxylase/oxygenase	Carbon Cycling	Carbon fixation	Calvin cycle
2:126714356_38	fosx	Roseobacter sp. CCS2	superkingdom:Bacteria;phylum:Proteobacteria;class:Alphaproteobacteria;order:Rhodobacterales;family:Rhodobacteraceae;genus:Roseobacter;	fosfomycin resistance family protein	Virulence	Antibiotic resistance	Degradation
2:119822199_154	arsc	Stenotrophomonas maltophilia R551-3	superkingdom:Bacteria;phylum:Proteobacteria;class:Gammaproteobacteria;order:Xanthomonadales;family:Xanthomonadaceae;genus:Stenotrophomonas;species:Stenotrophomonas maltophilia;	protein tyrosine phosphatase	Metal Homeostasis	Arsenic	Detoxification
2:334296393_1010	hyaluronidase	Erysipelothrix rhusiopathiae str. Fujisawa	superkingdom:Bacteria;phylum:Firmicutes;class:Erysipelotrichia;order:Erysipelotrichales;family:Erysipelotrichaceae;genus:Erysipelothrix;species:Erysipelothrix rhusiopathiae;	hyaluronidase	Carbon Cycling	Carbon degradation	hyaluronic acid
2:578766_1634	cox1_ciliophora	Paramecium aurelia	superkingdom:Eukaryota;class:Oligohymenophorea;order:Peniculida;family:Parameciidae;genus:Paramecium;	unnamed protein product	Other	Phylogenetic	NA
302678960_561	phenol_oxidase	Schizophyllum commune H4-8	superkingdom:Eukaryota;kingdom:Fungi;phylum:Basidiomycota;class:Agaricomycetes;order:Agaricales;family:Schizophyllaceae;genus:Schizophyllum;species:Schizophyllum commune;	multicopper oxidase/laccase	Carbon Cycling	Carbon degradation	Lignin
5:557074_583	hcab	Pseudomonas sp.	superkingdom:Bacteria;phylum:Proteobacteria;	chlorobenzene glycol dehydrogenase	Organic Remediation	Aromatics	Aromatic carboxylic acid
2:198273103_72	acetylglucosaminidase	Bacteroides plebeius DSM 17135	superkingdom:Bacteria;phylum:Bacteroidetes;class:Bacteroidia;order:Bacteroidales;family:Bacteroidaceae;genus:Bacteroides;species:Bacteroides plebeius;	hypothetical protein BACPLE_00162	Carbon Cycling	Carbon degradation	Chitin
2:145576828_143	TIM	Pseudomonas mendocina ymp	superkingdom:Bacteria;phylum:Proteobacteria;class:Gammaproteobacteria;order:Pseudomonadales;family:Pseudomonadaceae;genus:Pseudomonas;species:Pseudomonas mendocina;	triosephosphate isomerase	Carbon Cycling	Carbon fixation	Calvin cycle
7:332161833_720	fthfs	Yersinia enterocolitica subsp. palearctica 105.5R(r)	superkingdom:Bacteria;phylum:Proteobacteria;class:Gammaproteobacteria;order:Enterobacteriales;family:Enterobacteriaceae;genus:Yersinia;species:Yersinia enterocolitica;	formate--tetrahydrofolate ligase	Carbon Cycling	Carbon fixation	Reductive acetyl¨CCoA pathway
23393013_315	nirs	uncultured bacterium	superkingdom:Bacteria;	nitrite reductase	Nitrogen	Denitrification	NA
77820032_544	nirs	uncultured organism		cytochrome cd1 nitrate reductase	Nitrogen	Denitrification	NA
5:323128126_66	CsoS1_CcmK	Streptococcus dysgalactiae subsp. equisimilis ATCC 12394	superkingdom:Bacteria;phylum:Firmicutes;class:Bacilli;order:Lactobacillales;family:Streptococcaceae;genus:Streptococcus;species:Streptococcus dysgalactiae;	bacterial microcompartments family protein	Carbon Cycling	Carbon fixation	Bacterial Microcompartments
255943211_261	exopolygalacturonase_fungi	Penicillium chrysogenum Wisconsin 54-1255	superkingdom:Eukaryota;kingdom:Fungi;phylum:Ascomycota;class:Eurotiomycetes;order:Eurotiales;family:Trichocomaceae;genus:Penicillium;species:Penicillium chrysogenum;	Pc18g05470	Carbon Cycling	Carbon degradation	Pectin
343391282_1379	amyA	Streptococcus infantis SK970	superkingdom:Bacteria;phylum:Firmicutes;class:Bacilli;order:Lactobacillales;family:Streptococcaceae;genus:Streptococcus;species:Streptococcus infantis;	cytoplasmic alpha-amylase	Carbon Cycling	Carbon degradation	Starch
2:336399210_1118	pula	Prevotella multisaccharivorax DSM 17128	superkingdom:Bacteria;phylum:Bacteroidetes;class:Bacteroidia;order:Bacteroidales;family:Prevotellaceae;genus:Prevotella;species:Prevotella multisaccharivorax;	pullulanase, type I	Carbon Cycling	Carbon degradation	Starch
2:239834008_930	poba	Ochrobactrum intermedium LMG 3301	superkingdom:Bacteria;phylum:Proteobacteria;class:Alphaproteobacteria;order:Rhizobiales;family:Brucellaceae;genus:Ochrobactrum;species:Ochrobactrum intermedium;	4-hydroxybenzoate 3-monooxygenase	Organic Remediation	Aromatics	Aromatic carboxylic acid
3:281192739_17	nifh	uncultured bacterium	superkingdom:Bacteria;	nitrogenase reductase, partial	Nitrogen	Nitrogen fixation	NA
3:354559283_1166	fthfs	Desulfitobacterium metallireducens DSM 15288	superkingdom:Bacteria;phylum:Firmicutes;class:Clostridia;order:Clostridiales;family:Peptococcaceae;genus:Desulfitobacterium;species:Desulfitobacterium metallireducens;	Formate--tetrahydrofolate ligase	Carbon Cycling	Carbon fixation	Reductive acetyl¨CCoA pathway
139003319_8	nifh	uncultured nitrogen-fixing bacterium	superkingdom:Bacteria;	dinitrogenase reductase	Nitrogen	Nitrogen fixation	NA
38683390_515	poba	Corynebacterium ammoniagenes	superkingdom:Bacteria;phylum:Actinobacteria;class:Actinobacteria;order:Actinomycetales;family:Corynebacteriaceae;genus:Corynebacterium;	unknown	Organic Remediation	Aromatics	Aromatic carboxylic acid
29125970_182	nosz	uncultured soil bacterium	superkingdom:Bacteria;	putative nitrous oxide reductase	Nitrogen	Denitrification	NA
30089160_109	nirk	Haloferax denitrificans	superkingdom:Archaea;phylum:Euryarchaeota;class:Halobacteria;order:Halobacteriales;family:Halobacteriaceae;genus:Haloferax;	nitrite reductase	Nitrogen	Denitrification	NA
339787551_182	dsrB	uncultured sulfate-reducing bacterium	superkingdom:Bacteria;	dissimilatory sulfite reductase beta subunit	Sulfur	sulfite reduction	NA
29293222_177	nifh	uncultured bacterium	superkingdom:Bacteria;	dinitrogenase reductase Fe protein	Nitrogen	Nitrogen fixation	NA
2:149359187_286	tfda	Marinobacter algicola DG893	superkingdom:Bacteria;phylum:Proteobacteria;class:Gammaproteobacteria;order:Alteromonadales;family:Alteromonadaceae;genus:Marinobacter;species:Marinobacter algicola;	alpha-ketoglutarate-dependent 2,4-dichlorophenoxyacetate dioxygenase	Organic Remediation	Aromatics	Chlorinated aromatics
2:13474128_1506	urec	Mesorhizobium loti MAFF303099	superkingdom:Bacteria;phylum:Proteobacteria;class:Alphaproteobacteria;order:Rhizobiales;family:Phyllobacteriaceae;genus:Mesorhizobium;species:Mesorhizobium loti;	urease alpha subunit	Nitrogen	Ammonification	NA
2:385182739_336	bphd	Burkholderia sp. Ch1-1	superkingdom:Bacteria;phylum:Proteobacteria;class:Betaproteobacteria;order:Burkholderiales;family:Burkholderiaceae;genus:Burkholderia;	putative hydrolase or acyltransferase of alpha/beta superfamily	Organic Remediation	Aromatics	Polycyclic aromatics
2:298232825_215	ccmL	'Nostoc azollae' 0708	superkingdom:Bacteria;phylum:Cyanobacteria;order:Nostocales;family:Nostocaceae;genus:Trichormus;species:Trichormus azollae;	Ethanolamine utilization protein EutN/carboxysome structural protein Ccml	Carbon Cycling	Carbon fixation	Bacterial Microcompartments
1771481_3	napa	Pseudomonas sp.	superkingdom:Bacteria;phylum:Proteobacteria;	periplasmic nitrate reductase	Nitrogen	Dissimilatory N reduction	NA
497884_283	nifh	uncultured nitrogen-fixing bacterium	superkingdom:Bacteria;	alpha subunit of dinitrogenase	Nitrogen	Nitrogen fixation	NA
2:222436393_1044	tktA	Labrenzia alexandrii DFL-11	superkingdom:Bacteria;phylum:Proteobacteria;class:Alphaproteobacteria;order:Rhodobacterales;family:Rhodobacteraceae;genus:Labrenzia;species:Labrenzia alexandrii;	transketolase	Carbon Cycling	Carbon fixation	Calvin cycle
155964469_281	nasa	uncultured marine bacterium	superkingdom:Bacteria;	assimilatory nitrate reductase	Nitrogen	Assimilatory N reduction	NA
4:323339466_1393	ppx	Lactobacillus ruminis ATCC 25644	superkingdom:Bacteria;phylum:Firmicutes;class:Bacilli;order:Lactobacillales;family:Lactobacillaceae;genus:Lactobacillus;species:Lactobacillus ruminis;	exopolyphosphatase	Phosphorus	Polyphosphate degradation	NA
2:344317268_600	xylj	Streptomyces sp. SirexAA-E	superkingdom:Bacteria;phylum:Actinobacteria;class:Actinobacteria;order:Actinomycetales;family:Streptomycetaceae;genus:Streptomyces;	2-oxopent-4-enoate hydratase	Organic Remediation	Aromatics	BTEX and related aromatics
2:299062556_548	amyA	Erwinia billingiae Eb661	superkingdom:Bacteria;phylum:Proteobacteria;class:Gammaproteobacteria;order:Enterobacteriales;family:Enterobacteriaceae;genus:Erwinia;species:Erwinia billingiae;	conserved uncharacterized protein	Carbon Cycling	Carbon degradation	Starch
146188563_467	dsrB	uncultured sulfate-reducing bacterium	superkingdom:Bacteria;	dissimilatory sulfite reductase beta subunit	Sulfur	sulfite reduction	NA
3:166089906_27	ccmL	Microcystis aeruginosa NIES-843	superkingdom:Bacteria;phylum:Cyanobacteria;order:Chroococcales;genus:Microcystis;species:Microcystis aeruginosa;	carbon dioxide concentrating mechanism protein	Carbon Cycling	Carbon fixation	Bacterial Microcompartments
2:334104079_931	poba	Sphingobium chlorophenolicum L-1	superkingdom:Bacteria;phylum:Proteobacteria;class:Alphaproteobacteria;order:Sphingomonadales;family:Sphingomonadaceae;genus:Sphingobium;species:Sphingobium chlorophenolicum;	4-hydroxybenzoate 3-monooxygenase	Organic Remediation	Aromatics	Aromatic carboxylic acid
169237599_143	arsm	Halobacterium salinarum R1	superkingdom:Archaea;phylum:Euryarchaeota;class:Halobacteria;order:Halobacteriales;family:Halobacteriaceae;genus:Halobacterium;species:Halobacterium salinarum;	putative methyltransferase (homolog to phosphatidylethanolamine N-methyltransferase)	Metal Homeostasis	Arsenic	Detoxification
339412019_137	xylanase	Spirochaeta thermophila DSM 6578	superkingdom:Bacteria;phylum:Spirochaetes;class:Spirochaetia;order:Spirochaetales;family:Spirochaetaceae;genus:Spirochaeta;species:Spirochaeta thermophila;	glycoside hydrolase family 10	Carbon Cycling	Carbon degradation	Hemicellulose
2:54308461_2070	acetylglucosaminidase	Photobacterium profundum SS9	superkingdom:Bacteria;phylum:Proteobacteria;class:Gammaproteobacteria;order:Vibrionales;family:Vibrionaceae;genus:Photobacterium;species:Photobacterium profundum;	hypothetical protein PBPRA1268	Carbon Cycling	Carbon degradation	Chitin
2:294497893_664	mannanase	Bacillus megaterium QM B1551	superkingdom:Bacteria;phylum:Firmicutes;class:Bacilli;order:Bacillales;family:Bacillaceae;genus:Bacillus;species:Bacillus megaterium;	mannan endo-1,4-beta-mannosidase	Carbon Cycling	Carbon degradation	Hemicellulose
70991419_2352	lactase_fungi	Aspergillus fumigatus Af293	superkingdom:Eukaryota;kingdom:Fungi;phylum:Ascomycota;class:Eurotiomycetes;order:Eurotiales;family:Trichocomaceae;genus:Neosartorya;species:Aspergillus fumigatus;	beta-galactosidase	Carbon Cycling	Carbon degradation	Lactose
2:344261730_1379	ppx	Methylobacter tundripaludum SV96	superkingdom:Bacteria;phylum:Proteobacteria;class:Gammaproteobacteria;order:Methylococcales;family:Methylococcaceae;genus:Methylobacter;species:Methylobacter tundripaludum;	Ppx/GppA phosphatase	Phosphorus	Polyphosphate degradation	NA
2:379008882_839	catechol_b	Sulfobacillus acidophilus DSM 10332	superkingdom:Bacteria;phylum:Firmicutes;class:Clostridia;order:Clostridiales;family:Clostridiales Family XVII. Incertae Sedis;genus:Sulfobacillus;species:Sulfobacillus acidophilus;	3,4-dihydroxyphenylacetate 2,3-dioxygenase	Organic Remediation	Aromatics	Other aromatics
2:389932248_518	tfth	Burkholderia terrae BS001	superkingdom:Bacteria;phylum:Proteobacteria;class:Betaproteobacteria;order:Burkholderiales;family:Burkholderiaceae;genus:Burkholderia;species:Burkholderia terrae;	hydroxyquinol 1,2-dioxygenase	Organic Remediation	Aromatics	Chlorinated aromatics
118424304_245	dsra	uncultured sulfate-reducing bacterium	superkingdom:Bacteria;	dissimilatory sulfite reductase alpha subunit	Sulfur	sulfite reduction	NA
2:46850292_297	nirs	uncultured bacterium	superkingdom:Bacteria;	nitrite reductase	Nitrogen	Denitrification	NA
2:297560355_936	pme	Nocardiopsis dassonvillei subsp. dassonvillei DSM 43111	superkingdom:Bacteria;phylum:Actinobacteria;class:Actinobacteria;order:Actinomycetales;family:Nocardiopsaceae;genus:Nocardiopsis;species:Nocardiopsis dassonvillei;	pectinesterase	Carbon Cycling	Carbon degradation	Pectin
41332_2	tehb	Eikenella corrodens	superkingdom:Bacteria;phylum:Proteobacteria;class:Betaproteobacteria;order:Neisseriales;family:Neisseriaceae;genus:Eikenella;	Hemagglutinin protein	Metal Homeostasis	Tellurium	Detoxification
2:312115120_486	mer	Rhodomicrobium vannielii ATCC 17100	superkingdom:Bacteria;phylum:Proteobacteria;class:Alphaproteobacteria;order:Rhizobiales;family:Hyphomicrobiaceae;genus:Rhodomicrobium;species:Rhodomicrobium vannielii;	FAD-dependent pyridine nucleotide-disulfide oxidoreductase	Metal Homeostasis	Mercury	Detoxification
15130898_486	phytase	cf. Ceriporia sp. CBS 100231	superkingdom:Eukaryota;kingdom:Fungi;phylum:Basidiomycota;class:Agaricomycetes;order:Polyporales;family:Coriolaceae;genus:Ceriporia;	Phytase	Phosphorus	Phytic acid hydrolysis	NA
2:9843807_125	nirs	Paracoccus pantotrophus	superkingdom:Bacteria;phylum:Proteobacteria;class:Alphaproteobacteria;order:Rhodobacterales;family:Rhodobacteraceae;genus:Paracoccus;	cytochrome cd1 nitrite reductase	Nitrogen	Denitrification	NA
3:169771801_12	alpha_galactosidase_fungi	Aspergillus oryzae RIB40	superkingdom:Eukaryota;kingdom:Fungi;phylum:Ascomycota;class:Eurotiomycetes;order:Eurotiales;family:Trichocomaceae;genus:Aspergillus;species:Aspergillus oryzae;	hypothetical protein	Carbon Cycling	Carbon degradation	Other
2:17132260_68	Bacteriorhodopsin	Nostoc sp. PCC 7120	superkingdom:Bacteria;phylum:Cyanobacteria;order:Nostocales;family:Nostocaceae;genus:Nostoc;	bacteriorhodopsin	Secondary metabolism	Pigments	Rhodopsin
2:259348438_2	nhh	Silicibacter sp. TrichCH4B	superkingdom:Bacteria;phylum:Proteobacteria;class:Alphaproteobacteria;order:Rhodobacterales;family:Rhodobacteraceae;genus:Ruegeria;	nitrile hydratase, alpha subunit	Organic Remediation	Aromatics	Nitoaromatics
72384802_383	ppk	Pseudomonas putida	superkingdom:Bacteria;phylum:Proteobacteria;class:Gammaproteobacteria;order:Pseudomonadales;family:Pseudomonadaceae;genus:Pseudomonas;	polyphosphate kinase	Phosphorus	Polyphosphate synthesis	NA
84043146_1	phytase	Aspergillus niger	superkingdom:Eukaryota;kingdom:Fungi;phylum:Ascomycota;class:Eurotiomycetes;order:Eurotiales;family:Trichocomaceae;genus:Aspergillus;	phytase	Phosphorus	Phytic acid hydrolysis	NA
2:333735084_48	dsra	Treponema azotonutricium ZAS-9	superkingdom:Bacteria;phylum:Spirochaetes;class:Spirochaetia;order:Spirochaetales;family:Spirochaetaceae;genus:Treponema;species:Treponema azotonutricium;	nitrite/sulfite reductase, 4Fe-4S iron-sulfur cluster-binding domain protein	Sulfur	sulfite reduction	NA
2:238696735_1270	trze	Yersinia kristensenii ATCC 33638	superkingdom:Bacteria;phylum:Proteobacteria;class:Gammaproteobacteria;order:Enterobacteriales;family:Enterobacteriaceae;genus:Yersinia;species:Yersinia kristensenii;	Amidohydrolase, AtzE family	Organic Remediation	Herbicides related compound	NA
2:317124481_1489	amyA	Intrasporangium calvum DSM 43043	superkingdom:Bacteria;phylum:Actinobacteria;class:Actinobacteria;order:Actinomycetales;family:Intrasporangiaceae;genus:Intrasporangium;species:Intrasporangium calvum;	maltooligosyl trehalose synthase	Carbon Cycling	Carbon degradation	Starch
2:310780427_728	mer	Ilyobacter polytropus DSM 2926	superkingdom:Bacteria;phylum:Fusobacteria;class:Fusobacteriia;order:Fusobacteriales;family:Fusobacteriaceae;genus:Ilyobacter;species:Ilyobacter polytropus;	FAD-dependent pyridine nucleotide-disulfide oxidoreductase	Metal Homeostasis	Mercury	Detoxification
2:83954851_1526	SoxB	Sulfitobacter sp. NAS-14.1	superkingdom:Bacteria;phylum:Proteobacteria;class:Alphaproteobacteria;order:Rhodobacterales;family:Rhodobacteraceae;genus:Sulfitobacter;	sulfur oxidation B protein	Sulfur	Sulfur Oxidation	NA
2:254785707_528	ppx	Teredinibacter turnerae T7901	superkingdom:Bacteria;phylum:Proteobacteria;class:Gammaproteobacteria;order:Alteromonadales;genus:Teredinibacter;species:Teredinibacter turnerae;	exopolyphosphatase	Phosphorus	Polyphosphate degradation	NA
2:311284201_1041	narg	Pseudomonas fluorescens WH6	superkingdom:Bacteria;phylum:Proteobacteria;class:Gammaproteobacteria;order:Pseudomonadales;family:Pseudomonadaceae;genus:Pseudomonas;species:Pseudomonas fluorescens;	respiratory nitrate reductase alpha chain	Nitrogen	Denitrification	NA
2:422314057_387	nosz	uncultured bacterium	superkingdom:Bacteria;	nitrous oxide reductase, partial	Nitrogen	Denitrification	NA
2:330836136_647	pme	Spirochaeta coccoides DSM 17374	superkingdom:Bacteria;phylum:Spirochaetes;class:Spirochaetia;order:Spirochaetales;family:Spirochaetaceae;genus:Sphaerochaeta;species:Sphaerochaeta coccoides;	Pectinesterase	Carbon Cycling	Carbon degradation	Pectin
2:228696664_1646	amyA	Bacillus cereus Rock3-44	superkingdom:Bacteria;phylum:Firmicutes;class:Bacilli;order:Bacillales;family:Bacillaceae;genus:Bacillus;species:Bacillus cereus;	Oligo-1,6-glucosidase	Carbon Cycling	Carbon degradation	Starch
2:306982970_174	CsoS1_CcmK	Cyanothece sp. PCC 7822	superkingdom:Bacteria;phylum:Cyanobacteria;order:Chroococcales;genus:Cyanothece;	microcompartments protein	Carbon Cycling	Carbon fixation	Bacterial Microcompartments
2:242120854_37	CsoS1_CcmK	Desulfovibrio salexigens DSM 2638	superkingdom:Bacteria;phylum:Proteobacteria;class:Deltaproteobacteria;order:Desulfovibrionales;family:Desulfovibrionaceae;genus:Desulfovibrio;species:Desulfovibrio salexigens;	microcompartments protein	Carbon Cycling	Carbon fixation	Bacterial Microcompartments
2:363421380_495	ppx	Rhodococcus pyridinivorans AK37	superkingdom:Bacteria;phylum:Actinobacteria;class:Actinobacteria;order:Actinomycetales;family:Nocardiaceae;genus:Rhodococcus;species:Rhodococcus pyridinivorans;	Ppx/GppA phosphatase	Phosphorus	Polyphosphate degradation	NA
2:217967024_99	endoglucanase	Dictyoglomus turgidum DSM 6724	superkingdom:Bacteria;phylum:Dictyoglomi;class:Dictyoglomia;order:Dictyoglomales;family:Dictyoglomaceae;genus:Dictyoglomus;species:Dictyoglomus turgidum;	glycoside hydrolase family protein	Carbon Cycling	Carbon degradation	Cellulose
2:110340435_628	dehh109	Chlorobium ferrooxidans DSM 13031	superkingdom:Bacteria;phylum:Chlorobi;class:Chlorobia;order:Chlorobiales;family:Chlorobiaceae;genus:Chlorobium;species:Chlorobium ferrooxidans;	haloacid dehalogenase, type II:HAD-superfamily hydrolase, subfamily IA, variant 2	Organic Remediation	Chlorinated solvents	NA
4:154175149_2266	nosz	Campylobacter curvus 525.92	superkingdom:Bacteria;phylum:Proteobacteria;class:Epsilonproteobacteria;order:Campylobacterales;family:Campylobacteraceae;genus:Campylobacter;species:Campylobacter curvus;	4Fe-4S ferredoxin iron-sulfur binding domain-containing protein	Nitrogen	Denitrification	NA
2:343918955_1044	rubisco	Thiorhodococcus drewsii AZ1	superkingdom:Bacteria;phylum:Proteobacteria;class:Gammaproteobacteria;order:Chromatiales;family:Chromatiaceae;genus:Thiorhodococcus;species:Thiorhodococcus drewsii;	Ribulose bisphosphate carboxylase	Carbon Cycling	Carbon fixation	Calvin cycle
374922765_205	arra	uncultured bacterium	superkingdom:Bacteria;	arsenate respiratory reductase, partial	Metal Homeostasis	Arsenic	Detoxification
4:150018181_75	endochitinase	Clostridium beijerinckii NCIMB 8052	superkingdom:Bacteria;phylum:Firmicutes;class:Clostridia;order:Clostridiales;family:Clostridiaceae;genus:Clostridium;species:Clostridium beijerinckii;	glycoside hydrolase, family 18	Carbon Cycling	Carbon degradation	Chitin
225194038_1	dsrB	uncultured sulfate-reducing bacterium	superkingdom:Bacteria;	dissimilatory sulfite reductase beta subunit	Sulfur	sulfite reduction	NA
2:85705316_529	tktA	Roseovarius sp. 217	superkingdom:Bacteria;phylum:Proteobacteria;class:Alphaproteobacteria;order:Rhodobacterales;family:Rhodobacteraceae;genus:Roseovarius;	transketolase	Carbon Cycling	Carbon fixation	Calvin cycle
154281891_665	phenol_oxidase	Ajellomyces capsulatus NAm1	superkingdom:Eukaryota;kingdom:Fungi;phylum:Ascomycota;class:Eurotiomycetes;order:Onygenales;family:Ajellomycetaceae;genus:Ajellomyces;species:Ajellomyces capsulatus;	hypothetical protein HCAG_03856	Carbon Cycling	Carbon degradation	Lignin
2:373488951_524	terc	Holophaga foetida DSM 6591	superkingdom:Bacteria;phylum:Acidobacteria;class:Holophagae;order:Holophagales;family:Holophagaceae;genus:Holophaga;species:Holophaga foetida;	Integral membrane protein TerC	Metal Homeostasis	Tellurium	Detoxification
2:73541215_83	arsc	Ralstonia eutropha JMP134	superkingdom:Bacteria;phylum:Proteobacteria;class:Betaproteobacteria;order:Burkholderiales;family:Burkholderiaceae;genus:Cupriavidus;species:Cupriavidus pinatubonensis;	Arsenate reductase	Metal Homeostasis	Arsenic	Detoxification
357938479_1061	rubisco	Burkholderia sp. YI23	superkingdom:Bacteria;phylum:Proteobacteria;class:Betaproteobacteria;order:Burkholderiales;family:Burkholderiaceae;genus:Burkholderia;	Ribulose-bisphosphate carboxylase	Carbon Cycling	Carbon fixation	Calvin cycle
4:261286292_877	amyA	Geobacillus sp. Y412MC10	superkingdom:Bacteria;phylum:Firmicutes;class:Bacilli;order:Bacillales;family:Paenibacillaceae;genus:Paenibacillus;	alpha amylase catalytic region	Carbon Cycling	Carbon degradation	Starch
366166341_68	endoglucanase	Acetivibrio cellulolyticus CD2	superkingdom:Bacteria;phylum:Firmicutes;class:Clostridia;order:Clostridiales;family:Ruminococcaceae;genus:Acetivibrio;species:Acetivibrio cellulolyticus;	glycoside hydrolase family protein	Carbon Cycling	Carbon degradation	Cellulose
2:343086475_632	alginase	Cyclobacterium marinum DSM 745	superkingdom:Bacteria;phylum:Bacteroidetes;class:Cytophagia;order:Cytophagales;family:Cyclobacteriaceae;genus:Cyclobacterium;species:Cyclobacterium marinum;	hypothetical protein Cycma_3828	Carbon Cycling	Carbon degradation	Alginate
8:269977690_1413	amyA	Mobiluncus mulieris 28-1	superkingdom:Bacteria;phylum:Actinobacteria;class:Actinobacteria;order:Actinomycetales;family:Actinomycetaceae;genus:Mobiluncus;species:Mobiluncus mulieris;	glycogen debranching enzyme GlgX	Carbon Cycling	Carbon degradation	Starch
237686991_1	atza	Teredinibacter turnerae T7901	superkingdom:Bacteria;phylum:Proteobacteria;class:Gammaproteobacteria;order:Alteromonadales;genus:Teredinibacter;species:Teredinibacter turnerae;	Chlorohydrolase	Organic Remediation	Herbicides related compound	NA
2:116620453_232	CsoS1_CcmK	Candidatus Solibacter usitatus Ellin6076	superkingdom:Bacteria;phylum:Acidobacteria;class:Solibacteres;order:Solibacterales;family:Solibacteraceae;genus:Candidatus Solibacter;species:Candidatus Solibacter usitatus;	unnamed protein product	Carbon Cycling	Carbon fixation	Bacterial Microcompartments
2:126641164_975	vana	Acinetobacter baumannii ATCC 17978	superkingdom:Bacteria;phylum:Proteobacteria;class:Gammaproteobacteria;order:Pseudomonadales;family:Moraxellaceae;genus:Acinetobacter;species:Acinetobacter baumannii;	vanillate O-demethylase oxygenase subunit	Carbon Cycling	Carbon degradation	Vanillin/Lignin
6:336297041_631	terc	Paenibacillus mucilaginosus KNP414	superkingdom:Bacteria;phylum:Firmicutes;class:Bacilli;order:Bacillales;family:Paenibacillaceae;genus:Paenibacillus;species:Paenibacillus mucilaginosus;	hypothetical protein KNP414_01580	Metal Homeostasis	Tellurium	Detoxification
340841673_35	nirs	uncultured denitrifying bacterium	superkingdom:Bacteria;	NirS	Nitrogen	Denitrification	NA
3:222353995_120	aps_apra	uncultured bacterium	superkingdom:Bacteria;	AprA	Sulfur	adenylylsulfate reductase	NA
4:311774579_4	amyA	Caldicellulosiruptor owensensis OL	superkingdom:Bacteria;phylum:Firmicutes;class:Clostridia;order:Thermoanaerobacterales;family:Thermoanaerobacterales Family III. Incertae Sedis;genus:Caldicellulosiruptor;species:Caldicellulosiruptor owensensis;	pullulanase, type I	Carbon Cycling	Carbon degradation	Starch
2:124295570_420	phytase	Schwanniomyces capriottii	superkingdom:Eukaryota;kingdom:Fungi;phylum:Ascomycota;class:Saccharomycetes;order:Saccharomycetales;family:Debaryomycetaceae;genus:Schwanniomyces;	phytase	Phosphorus	Phytic acid hydrolysis	NA
31:307277936_504	chrr	Enterococcus faecalis TX0860	superkingdom:Bacteria;phylum:Firmicutes;class:Bacilli;order:Lactobacillales;family:Enterococcaceae;genus:Enterococcus;species:Enterococcus faecalis;	flavin reductase	Metal Homeostasis	Chromium	Detoxification
3:156600912_75	nifh	uncultured bacterium	superkingdom:Bacteria;	nitrogenase iron protein	Nitrogen	Nitrogen fixation	NA
4:195978371_1863	amyA	Streptococcus equi subsp. zooepidemicus MGCS10565	superkingdom:Bacteria;phylum:Firmicutes;class:Bacilli;order:Lactobacillales;family:Streptococcaceae;genus:Streptococcus;species:Streptococcus equi;	cyclomaltodextrin glucanotransferase	Carbon Cycling	Carbon degradation	Starch
88:339330989_52	amyA	Mycobacterium africanum GM041182	superkingdom:Bacteria;phylum:Actinobacteria;class:Actinobacteria;order:Actinomycetales;family:Mycobacteriaceae;genus:Mycobacterium;species:Mycobacterium africanum;	maltooligosyltrehalose trehalohydrolase TreZ	Carbon Cycling	Carbon degradation	Starch
2:300337121_482	FBP_aldolase	Oscillatoria sp. PCC 6506	superkingdom:Bacteria;phylum:Cyanobacteria;order:Oscillatoriales;genus:Oscillatoria;	fructose-1,6-bisphosphate aldolase	Carbon Cycling	Carbon fixation	Calvin cycle
374413666_522	dsra	uncultured prokaryote		dissimilatory (bi)sulfite reductase alpha subunit-like protein, partial	Sulfur	sulfite reduction	NA
2:108796678_757	mg_chelatase	Zygnema circumcarinatum	superkingdom:Eukaryota;kingdom:Viridiplantae;phylum:Streptophyta;class:Zygnemophyceae;order:Zygnematales;family:Zygnemataceae;genus:Zygnema;	Mg-protoporyphyrin IX chelatase	Secondary metabolism	Pigments	Chlorophyll
2:354810626_1235	cda	Clostridium citroniae WAL-17108	superkingdom:Bacteria;phylum:Firmicutes;class:Clostridia;order:Clostridiales;family:Clostridiaceae;genus:Clostridium;species:Clostridium citroniae;	hypothetical protein HMPREF9469_05857	Carbon Cycling	Carbon degradation	Starch
3:373954238_488	RgaE	Mucilaginibacter paludis DSM 18603	superkingdom:Bacteria;phylum:Bacteroidetes;class:Sphingobacteriia;order:Sphingobacteriales;family:Sphingobacteriaceae;genus:Mucilaginibacter;species:Mucilaginibacter paludis;	lipolytic protein G-D-S-L family	Carbon Cycling	Carbon degradation	Pectin
2:335043989_464	PRI	Methylophaga aminisulfidivorans MP	superkingdom:Bacteria;phylum:Proteobacteria;class:Gammaproteobacteria;order:Thiotrichales;family:Piscirickettsiaceae;genus:Methylophaga;species:Methylophaga aminisulfidivorans;	ribose 5-phosphate isomerase	Carbon Cycling	Carbon fixation	Calvin cycle
2:78187367_848	mdh	Chlorobium luteolum DSM 273	superkingdom:Bacteria;phylum:Chlorobi;class:Chlorobia;order:Chlorobiales;family:Chlorobiaceae;genus:Pelodictyon;species:Pelodictyon luteolum;	malate dehydrogenase	Carbon Cycling	Carbon fixation	Reductive tricarboxylic acid cycle
4:116013350_217	nirs	uncultured bacterium	superkingdom:Bacteria;	cd1-type nitrite reductase	Nitrogen	Denitrification	NA
3:295085743_1100	mannanase	Bacteroides xylanisolvens XB1A	superkingdom:Bacteria;phylum:Bacteroidetes;class:Bacteroidia;order:Bacteroidales;family:Bacteroidaceae;genus:Bacteroides;species:Bacteroides xylanisolvens;	Beta-mannanase	Carbon Cycling	Carbon degradation	Hemicellulose
3:224521774_1150	amyA	Bacteroides cellulosilyticus DSM 14838	superkingdom:Bacteria;phylum:Bacteroidetes;class:Bacteroidia;order:Bacteroidales;family:Bacteroidaceae;genus:Bacteroides;species:Bacteroides cellulosilyticus;	hypothetical protein BACCELL_01559	Carbon Cycling	Carbon degradation	Starch
2:317128343_353	ppx	Bacillus cellulosilyticus DSM 2522	superkingdom:Bacteria;phylum:Firmicutes;class:Bacilli;order:Bacillales;family:Bacillaceae;genus:Bacillus;species:Bacillus cellulosilyticus;	Ppx/GppA phosphatase	Phosphorus	Polyphosphate degradation	NA
2:288331837_1336	amyA	Prevotella sp. oral taxon 299 str. F0039	superkingdom:Bacteria;phylum:Bacteroidetes;class:Bacteroidia;order:Bacteroidales;family:Prevotellaceae;genus:Prevotella;species:Prevotella sp. oral taxon 299;	alpha-amylase family protein	Carbon Cycling	Carbon degradation	Starch
74038344_422	nirs	uncultured bacterium	superkingdom:Bacteria;	nitrite reductase	Nitrogen	Denitrification	NA
8:76580434_60	terc	Burkholderia pseudomallei 1710b	superkingdom:Bacteria;phylum:Proteobacteria;class:Betaproteobacteria;order:Burkholderiales;family:Burkholderiaceae;genus:Burkholderia;species:Burkholderia pseudomallei;	integral membrane protein, TerC family	Metal Homeostasis	Tellurium	Detoxification
2:403401823_29	catechol	Gordonia namibiensis NBRC 108229	superkingdom:Bacteria;phylum:Actinobacteria;class:Actinobacteria;order:Actinomycetales;family:Gordoniaceae;genus:Gordonia;species:Gordonia namibiensis;	catechol 1,2-dioxygenase	Organic Remediation	Aromatics	Other aromatics
2:338730105_332	amyA	Thermotoga thermarum DSM 5069	superkingdom:Bacteria;phylum:Thermotogae;class:Thermotogae;order:Thermotogales;family:Thermotogaceae;genus:Thermotoga;species:Thermotoga thermarum;	pullulanase	Carbon Cycling	Carbon degradation	Starch
2:315486029_158	cda	Eubacterium saburreum DSM 3986	superkingdom:Bacteria;phylum:Firmicutes;class:Clostridia;order:Clostridiales;family:Lachnospiraceae;genus:Lachnoanaerobaculum;species:Lachnoanaerobaculum saburreum;	neopullulanase	Carbon Cycling	Carbon degradation	Starch
2:297199942_442	ara	Streptomyces sviceus ATCC 29083	superkingdom:Bacteria;phylum:Actinobacteria;class:Actinobacteria;order:Actinomycetales;family:Streptomycetaceae;genus:Streptomyces;species:Streptomyces sviceus;	arabinofuranosidase	Carbon Cycling	Carbon degradation	Hemicellulose
358396838_333	ara	Trichoderma atroviride IMI 206040	superkingdom:Eukaryota;kingdom:Fungi;phylum:Ascomycota;class:Sordariomycetes;order:Hypocreales;family:Hypocreaceae;genus:Trichoderma;species:Trichoderma atroviride;	glycoside hydrolase family 62 protein	Carbon Cycling	Carbon degradation	Hemicellulose
4:410658988_1104	rd	Dehalobacter sp. DCA	superkingdom:Bacteria;phylum:Firmicutes;class:Clostridia;order:Clostridiales;family:Peptococcaceae;genus:Dehalobacter;	putative reductive dehalogenase subunit A	Organic Remediation	Chlorinated solvents	NA
2:158306363_697	nira	Acaryochloris marina MBIC11017	superkingdom:Bacteria;phylum:Cyanobacteria;genus:Acaryochloris;species:Acaryochloris marina;	ferredoxin-nitrite reductase	Nitrogen	Assimilatory N reduction	NA
2:57234338_892	rd	Dehalococcoides ethenogenes 195	superkingdom:Bacteria;phylum:Chloroflexi;class:Dehalococcoidetes;genus:Dehalococcoides;species:Dehalococcoides ethenogenes;	reductive dehalogenase, putative	Organic Remediation	Chlorinated solvents	NA
2:208605076_471	hao	uncultured planctomycete	superkingdom:Bacteria;phylum:Planctomycetes;class:Planctomycetacia;order:Planctomycetales;	hydroxylamine/hydrazine oxidoreductase	Nitrogen	Nitrification	NA
2:154353749_1147	gdh	Bacillus amyloliquefaciens FZB42	superkingdom:Bacteria;phylum:Firmicutes;class:Bacilli;order:Bacillales;family:Bacillaceae;genus:Bacillus;species:Bacillus amyloliquefaciens;	RocG	Nitrogen	Ammonification	NA
2:223590044_80	frdA_rTCA	Nautilia profundicola AmH	superkingdom:Bacteria;phylum:Proteobacteria;class:Epsilonproteobacteria;order:Nautiliales;family:Nautiliaceae;genus:Nautilia;species:Nautilia profundicola;	succinate dehydrogenase flavoprotein subunit	Carbon Cycling	Carbon fixation	Reductive tricarboxylic acid cycle
2:371947994_611	fthfs	Singulisphaera acidiphila DSM 18658	superkingdom:Bacteria;phylum:Planctomycetes;class:Planctomycetia;order:Planctomycetales;family:Planctomycetaceae;genus:Singulisphaera;species:Singulisphaera acidiphila;	Formate--tetrahydrofolate ligase	Carbon Cycling	Carbon fixation	Reductive acetyl¨CCoA pathway
345570385_751	ara	Arthrobotrys oligospora ATCC 24927	superkingdom:Eukaryota;kingdom:Fungi;phylum:Ascomycota;class:Orbiliomycetes;order:Orbiliales;family:Orbiliaceae;genus:Orbilia;species:Arthrobotrys oligospora;	hypothetical protein AOL_s00006g586	Carbon Cycling	Carbon degradation	Hemicellulose
2:386383510_1131	chitinase	Streptomyces tsukubaensis NRRL18488	superkingdom:Bacteria;phylum:Actinobacteria;class:Actinobacteria;order:Actinomycetales;family:Streptomycetaceae;genus:Streptomyces;species:Streptomyces tsukubaensis;	chitinase	Carbon Cycling	Carbon degradation	Chitin
2:363416112_29	ben_bcla	Acidovorax sp. NO-1	superkingdom:Bacteria;phylum:Proteobacteria;class:Betaproteobacteria;order:Burkholderiales;family:Comamonadaceae;genus:Acidovorax;	benzoate-CoA ligase family protein	virulence	NA	NA
359727864_1393	amyA	Leptospira weilii str. 2006001855	superkingdom:Bacteria;phylum:Spirochaetes;class:Spirochaetia;order:Spirochaetales;family:Leptospiraceae;genus:Leptospira;species:Leptospira weilii;	glycosidase	Carbon Cycling	Carbon degradation	Starch
2:256034295_1167	SoxC	Chitinophaga pinensis DSM 2588	superkingdom:Bacteria;phylum:Bacteroidetes;class:Sphingobacteriia;order:Sphingobacteriales;genus:Chitinophaga;species:Chitinophaga pinensis;	oxidoreductase molybdopterin binding	Sulfur	Sulfur Oxidation	NA
2:221070135_1	pcpe	Comamonas testosteroni KF-1	superkingdom:Bacteria;phylum:Proteobacteria;class:Betaproteobacteria;order:Burkholderiales;family:Comamonadaceae;genus:Comamonas;species:Comamonas testosteroni;	iron-containing alcohol dehydrogenase	Organic Remediation	Herbicides related compound	NA
2:385736914_30	exaa(moxf)	Bradyrhizobium sp. WSM1253	superkingdom:Bacteria;phylum:Proteobacteria;class:Alphaproteobacteria;order:Rhizobiales;family:Bradyrhizobiaceae;genus:Bradyrhizobium;	PQQ-dependent dehydrogenase, methanol/ethanol family	Organic Remediation	Chlorinated solvents	NA
9:308046772_339	terc	Lactobacillus plantarum subsp. plantarum ST-III	superkingdom:Bacteria;phylum:Firmicutes;class:Bacilli;order:Lactobacillales;family:Lactobacillaceae;genus:Lactobacillus;species:Lactobacillus plantarum;	integral membrane protein	Metal Homeostasis	Tellurium	Detoxification
2:163758208_1485	urec	Hoeflea phototrophica DFL-43	superkingdom:Bacteria;phylum:Proteobacteria;class:Alphaproteobacteria;order:Rhizobiales;family:Phyllobacteriaceae;genus:Hoeflea;species:Hoeflea phototrophica;	Urease	Nitrogen	Ammonification	NA
2:383331886_1357	amyA	Mycobacterium phlei RIVM601174	superkingdom:Bacteria;phylum:Actinobacteria;class:Actinobacteria;order:Actinomycetales;family:Mycobacteriaceae;genus:Mycobacterium;species:Mycobacterium phlei;	glycosidase	Carbon Cycling	Carbon degradation	Starch
2:359792313_111	FBPase	Mesorhizobium alhagi CCNWXJ12-2	superkingdom:Bacteria;phylum:Proteobacteria;class:Alphaproteobacteria;order:Rhizobiales;family:Phyllobacteriaceae;genus:Mesorhizobium;species:Mesorhizobium alhagi;	fructose 1,6-bisphosphatase II	Carbon Cycling	Carbon fixation	Calvin cycle
6:379719776_705	glucoamylase	Paenibacillus mucilaginosus 3016	superkingdom:Bacteria;phylum:Firmicutes;class:Bacilli;order:Bacillales;family:Paenibacillaceae;genus:Paenibacillus;species:Paenibacillus mucilaginosus;	unnamed protein product	Carbon Cycling	Carbon degradation	Starch
117928667_1156	exochitinase	Acidothermus cellulolyticus 11B	superkingdom:Bacteria;phylum:Actinobacteria;class:Actinobacteria;order:Actinomycetales;family:Acidothermaceae;genus:Acidothermus;species:Acidothermus cellulolyticus;	chitinase. Glycosyl Hydrolase family 18.	Carbon Cycling	Carbon degradation	Chitin
392308243_131	arsc	Pseudoalteromonas citrea NCIMB 1889	superkingdom:Bacteria;phylum:Proteobacteria;class:Gammaproteobacteria;order:Alteromonadales;family:Pseudoalteromonadaceae;genus:Pseudoalteromonas;species:Pseudoalteromonas citrea;	arsenate reductase	Metal Homeostasis	Arsenic	Detoxification
2:1617425_684	dmsa	Rhodobacter capsulatus	superkingdom:Bacteria;phylum:Proteobacteria;class:Alphaproteobacteria;order:Rhodobacterales;family:Rhodobacteraceae;genus:Rhodobacter;	dimethyl sulfoxide/trimethylamine N-oxide reductase	Organic Remediation	Others	NA
114561649_235	ppx	Shewanella frigidimarina NCIMB 400	superkingdom:Bacteria;phylum:Proteobacteria;class:Gammaproteobacteria;order:Alteromonadales;family:Shewanellaceae;genus:Shewanella;species:Shewanella frigidimarina;	Ppx/GppA phosphatase	Phosphorus	Polyphosphate degradation	NA
4:405384096_357	bphc	Bacillus isronensis B3W22	superkingdom:Bacteria;phylum:Firmicutes;class:Bacilli;order:Bacillales;family:Bacillaceae;genus:Bacillus;species:Bacillus isronensis;	Manganese-dependent 2,3-dihydroxybiphenyl 1,2-dioxygenase	Organic Remediation	Aromatics	Polycyclic aromatics
375055287_5	tktA	Rhizobium sp. PDO-076	superkingdom:Bacteria;phylum:Proteobacteria;class:Alphaproteobacteria;order:Rhizobiales;family:Rhizobiaceae;genus:Rhizobium;	Transketolase central region	Carbon Cycling	Carbon fixation	Calvin cycle
353192324_183	cutinase	Mycobacterium rhodesiae JS60	superkingdom:Bacteria;phylum:Actinobacteria;class:Actinobacteria;order:Actinomycetales;family:Mycobacteriaceae;genus:Mycobacterium;species:Mycobacterium rhodesiae;	cutinase	Carbon Cycling	Carbon degradation	Cutin
2:296850871_1242	amyA	Meiothermus silvanus DSM 9946	superkingdom:Bacteria;phylum:Deinococcus-Thermus;class:Deinococci;order:Thermales;family:Thermaceae;genus:Meiothermus;species:Meiothermus silvanus;	trehalose synthase	Carbon Cycling	Carbon degradation	Starch
2:154345255_162	GAPDH_Euglenozoa	Leishmania braziliensis MHOM/BR/75/M2904	superkingdom:Eukaryota;order:Kinetoplastida;family:Trypanosomatidae;genus:Leishmania;species:Leishmania braziliensis;	glyceraldehyde-3-phosphate dehydrogenase-like protein	Other	Phylogenetic	NA
2:260767364_864	proO	Vibrio furnissii CIP 102972	superkingdom:Bacteria;phylum:Proteobacteria;class:Gammaproteobacteria;order:Vibrionales;family:Vibrionaceae;genus:Vibrio;species:Vibrio furnissii;	protocatechuate 4,5-dioxygenase beta chain	Organic Remediation	Aromatics	Other aromatics
294340894_1267	SoxC	Thiomonas sp. 3As	superkingdom:Bacteria;phylum:Proteobacteria;class:Betaproteobacteria;order:Burkholderiales;genus:Thiomonas;	putative sulfite dehydrogenase SoxC precursor	Sulfur	Sulfur Oxidation	NA
6:345124814_291	PRK	endosymbiont of Tevnia jerichonana (vent Tica)	superkingdom:Bacteria;phylum:Proteobacteria;class:Gammaproteobacteria;species:endosymbiont of Tevnia jerichonana;	phosphoribulokinase, plasmid	Carbon Cycling	Carbon fixation	Calvin cycle
298710460_77	mg_chelatase	Ectocarpus siliculosus	superkingdom:Eukaryota;phylum:Phaeophyceae;order:Ectocarpales;family:Ectocarpaceae;genus:Ectocarpus;	Magnesium chelatase subunit H, putative chloroplast precursor	Secondary metabolism	Pigments	Chlorophyll
50355609_686	actin_Viridiplantae	Ulva pertusa	superkingdom:Eukaryota;kingdom:Viridiplantae;phylum:Chlorophyta;class:Ulvophyceae;order:Ulvales;family:Ulvaceae;genus:Ulva;	beta-actin	Other	Phylogenetic	NA
78166825_406	aclb	Chlorobium luteolum DSM 273	superkingdom:Bacteria;phylum:Chlorobi;class:Chlorobia;order:Chlorobiales;family:Chlorobiaceae;genus:Pelodictyon;species:Pelodictyon luteolum;	ATP citrate lyase subunit 1	Carbon Cycling	Carbon fixation	Reductive tricarboxylic acid cycle
2:358050473_43	cda	Pseudoalteromonas sp. BSi20495	superkingdom:Bacteria;phylum:Proteobacteria;class:Gammaproteobacteria;order:Alteromonadales;family:Pseudoalteromonadaceae;genus:Pseudoalteromonas;	neopullulanase	Carbon Cycling	Carbon degradation	Starch
2:383106456_1600	amyA	Spirochaeta africana DSM 8902	superkingdom:Bacteria;phylum:Spirochaetes;class:Spirochaetia;order:Spirochaetales;family:Spirochaetaceae;genus:Spirochaeta;species:Spirochaeta africana;	trehalose synthase	Carbon Cycling	Carbon degradation	Starch
2:224956393_73	CsoS1_CcmK	Eubacterium hallii DSM 3353	superkingdom:Bacteria;phylum:Firmicutes;class:Clostridia;order:Clostridiales;family:Eubacteriaceae;genus:Eubacterium;species:Eubacterium hallii;	hypothetical protein EUBHAL_00526	Carbon Cycling	Carbon fixation	Bacterial Microcompartments
4:291530200_1250	pula	Eubacterium siraeum 70/3	superkingdom:Bacteria;phylum:Firmicutes;class:Clostridia;order:Clostridiales;family:Eubacteriaceae;genus:Eubacterium;species:Eubacterium siraeum;	pullulanase, type I	Carbon Cycling	Carbon degradation	Starch
255957277_274	alkb	uncultured bacterium	superkingdom:Bacteria;	alkane monooxygenase	Organic Remediation	Other Hydrocarbons	NA
974698_495	chitinase	Serratia marcescens	superkingdom:Bacteria;phylum:Proteobacteria;class:Gammaproteobacteria;order:Enterobacteriales;family:Enterobacteriaceae;genus:Serratia;	chitinase	Carbon Cycling	Carbon degradation	Chitin
91807184_338	nosz	uncultured alpha proteobacterium	superkingdom:Bacteria;phylum:Proteobacteria;class:Alphaproteobacteria;	NosZ	Nitrogen	Denitrification	NA
2:333389803_732	mer	Centipeda periodontii DSM 2778	superkingdom:Bacteria;phylum:Firmicutes;class:Negativicutes;order:Selenomonadales;family:Veillonellaceae;genus:Centipeda;species:Centipeda periodontii;	pyridine nucleotide-disulfide dehydrogenase	Metal Homeostasis	Mercury	Detoxification
2:330933445_62	ara	Pyrenophora teres f. teres 0-1	superkingdom:Eukaryota;kingdom:Fungi;phylum:Ascomycota;class:Dothideomycetes;order:Pleosporales;family:Pleosporaceae;genus:Pyrenophora;species:Pyrenophora teres;	hypothetical protein PTT_16645	Carbon Cycling	Carbon degradation	Hemicellulose
46307898_117	dsra	uncultured sulfate-reducing bacterium	superkingdom:Bacteria;	dissimilatory sulfite reductase subunit A	Sulfur	sulfite reduction	NA
70985478_1301	tannase_Cdeg	Aspergillus fumigatus Af293	superkingdom:Eukaryota;kingdom:Fungi;phylum:Ascomycota;class:Eurotiomycetes;order:Eurotiales;family:Trichocomaceae;genus:Aspergillus;species:Aspergillus fumigatus;	feruloyl esterase	Carbon Cycling	Carbon degradation	Tannins
21666018_868	nasa	Azospirillum brasilense Sp245	superkingdom:Bacteria;phylum:Proteobacteria;class:Alphaproteobacteria;order:Rhodospirillales;family:Rhodospirillaceae;genus:Azospirillum;species:Azospirillum brasilense;	assimilatory nitrate reductase catalytic subunit	Nitrogen	Assimilatory N reduction	NA
3:306487907_223	nirs	uncultured organism		putative dissimilatory nitrite reductase	Nitrogen	Denitrification	NA
177826804_133	exaa(moxf)	Burkholderiales bacterium RZ18-153	superkingdom:Bacteria;phylum:Proteobacteria;class:Betaproteobacteria;order:Burkholderiales;	PQQ-linked methanol dehydrogenase large subunit, partial	Organic Remediation	Chlorinated solvents	NA
2:354958788_692	linb	Bradyrhizobium japonicum USDA 6	superkingdom:Bacteria;phylum:Proteobacteria;class:Alphaproteobacteria;order:Rhizobiales;family:Bradyrhizobiaceae;genus:Bradyrhizobium;species:Bradyrhizobium japonicum;	hypothetical protein BJ6T_62180	Organic Remediation	Pesticides related compound	NA
261879618_79	amyA	Prevotella bergensis DSM 17361	superkingdom:Bacteria;phylum:Bacteroidetes;class:Bacteroidia;order:Bacteroidales;family:Prevotellaceae;genus:Prevotella;species:Prevotella bergensis;	alpha-amylase, putative, amy13I	Carbon Cycling	Carbon degradation	Starch
3:380878361_898	urec	Thiorhodovibrio sp. 970	superkingdom:Bacteria;phylum:Proteobacteria;class:Gammaproteobacteria;order:Chromatiales;family:Chromatiaceae;genus:Thiorhodovibrio;	urea amidohydrolase (urease) alpha subunit	Nitrogen	Ammonification	NA
2:224543333_831	cellobiase	Catenibacterium mitsuokai DSM 15897	superkingdom:Bacteria;phylum:Firmicutes;class:Erysipelotrichia;order:Erysipelotrichales;family:Erysipelotrichaceae;genus:Catenibacterium;species:Catenibacterium mitsuokai;	hypothetical protein CATMIT_02533	Carbon Cycling	Carbon degradation	Cellulose
4:29160347_73	exoglucanase	Exidia glandulosa	superkingdom:Eukaryota;kingdom:Fungi;phylum:Basidiomycota;class:Agaricomycetes;order:Auriculariales;family:Exidiaceae;genus:Exidia;	unnamed protein product	Carbon Cycling	Carbon degradation	Cellulose
2:238927964_156	cda	Selenomonas flueggei ATCC 43531	superkingdom:Bacteria;phylum:Firmicutes;class:Negativicutes;order:Selenomonadales;family:Veillonellaceae;genus:Selenomonas;species:Selenomonas flueggei;	4-alpha-glucanotransferase	Carbon Cycling	Carbon degradation	Starch
255934881_529	endochitinase	Penicillium chrysogenum Wisconsin 54-1255	superkingdom:Eukaryota;kingdom:Fungi;phylum:Ascomycota;class:Eurotiomycetes;order:Eurotiales;family:Trichocomaceae;genus:Penicillium;species:Penicillium chrysogenum;	Pc13g00130	Carbon Cycling	Carbon degradation	Chitin
2:254495400_367	nbac	Polaribacter sp. MED152	superkingdom:Bacteria;phylum:Bacteroidetes;class:Flavobacteriia;order:Flavobacteriales;family:Flavobacteriaceae;genus:Polaribacter;	3-hydroxyanthranilate 3,4-dioxygenase	Organic Remediation	Aromatics	Nitoaromatics
5:318059357_902	amyA	Streptomyces sp. SA3_actG	superkingdom:Bacteria;phylum:Actinobacteria;class:Actinobacteria;order:Actinomycetales;family:Streptomycetaceae;genus:Streptomyces;	glycogen branching enzyme	Carbon Cycling	Carbon degradation	Starch
2:254487561_643	FBP_aldolase	Roseobacter sp. GAI101	superkingdom:Bacteria;phylum:Proteobacteria;class:Alphaproteobacteria;order:Rhodobacterales;family:Rhodobacteraceae;genus:Roseobacter;	fructose-bisphosphate aldolase class-I	Carbon Cycling	Carbon fixation	Calvin cycle
387591835_1363	amyA	Bacillus methanolicus MGA3	superkingdom:Bacteria;phylum:Firmicutes;class:Bacilli;order:Bacillales;family:Bacillaceae;genus:Bacillus;species:Bacillus methanolicus;	pullulanase, type I	Carbon Cycling	Carbon degradation	Starch
2:328811735_375	pectinase (pectate_lyase)	Verrucosispora maris AB-18-032	superkingdom:Bacteria;phylum:Actinobacteria;class:Actinobacteria;order:Actinomycetales;family:Micromonosporaceae;genus:Verrucosispora;species:Verrucosispora maris;	pectate lyase	Carbon Cycling	Carbon degradation	Pectin
22796202_566	nirs	gamma proteobacterium C10-1	superkingdom:Bacteria;phylum:Proteobacteria;class:Gammaproteobacteria;	nitrite reductase	Nitrogen	Denitrification	NA
302689577_20	phospholipase_D_fungi	Schizophyllum commune H4-8	superkingdom:Eukaryota;kingdom:Fungi;phylum:Basidiomycota;class:Agaricomycetes;order:Agaricales;family:Schizophyllaceae;genus:Schizophyllum;species:Schizophyllum commune;	hypothetical protein SCHCODRAFT_75401	Carbon Cycling	Carbon degradation	Phospholipids
299752945_993	arsm	Coprinopsis cinerea okayama7#130	superkingdom:Eukaryota;kingdom:Fungi;phylum:Basidiomycota;class:Agaricomycetes;order:Agaricales;family:Psathyrellaceae;genus:Coprinopsis;species:Coprinopsis cinerea;	arsenite S-adenosylmethyltransferase	Metal Homeostasis	Arsenic	Detoxification
2:3157676_164	nifh	unidentified nitrogen-fixing bacteria	superkingdom:Bacteria;	alpha subunit of dinitrogenase reductase (Fe protein)	Nitrogen	Nitrogen fixation	NA
4:376372648_64	dsrB	uncultured sulfate-reducing bacterium	superkingdom:Bacteria;	bisulfite reductase beta subunit, partial	Sulfur	sulfite reduction	NA
2:361062553_424	RgaE	Niastella koreensis GR20-10	superkingdom:Bacteria;phylum:Bacteroidetes;class:Sphingobacteriia;order:Sphingobacteriales;genus:Niastella;species:Niastella koreensis;	lipolytic protein G-D-S-L family	Carbon Cycling	Carbon degradation	Pectin
2:317018202_450	nirs	uncultured bacterium	superkingdom:Bacteria;	putative dissimilatory reductase	Nitrogen	Denitrification	NA
2:17385550_112	narg	uncultured bacterium	superkingdom:Bacteria;	putative nitrate reductase	Nitrogen	Denitrification	NA
4:189340375_867	dsra	Chlorobium limicola DSM 245	superkingdom:Bacteria;phylum:Chlorobi;class:Chlorobia;order:Chlorobiales;family:Chlorobiaceae;genus:Chlorobium;species:Chlorobium limicola;	sulfite reductase, dissimilatory-type beta subunit	Sulfur	sulfite reduction	NA
3:327542560_1525	cysJ	Rhodopirellula baltica WH47	superkingdom:Bacteria;phylum:Planctomycetes;class:Planctomycetia;order:Planctomycetales;family:Planctomycetaceae;genus:Rhodopirellula;species:Rhodopirellula baltica;	sulfite reductase (NADPH) flavoprotein alpha-component	Sulfur	Reduction	NA
118424379_980	dsra	uncultured sulfate-reducing bacterium	superkingdom:Bacteria;	dissimilatory sulfite reductase alpha subunit	Sulfur	sulfite reduction	NA
385763896_597	SoxA	uncultured bacterium ws406H10	superkingdom:Bacteria;	sulfur/thiosulfate oxidation protein SoxA	Sulfur	Sulfur Oxidation	NA
2:119766247_359	tehb	Shewanella amazonensis SB2B	superkingdom:Bacteria;phylum:Proteobacteria;class:Gammaproteobacteria;order:Alteromonadales;family:Shewanellaceae;genus:Shewanella;species:Shewanella amazonensis;	conserved hypothetical protein	Metal Homeostasis	Tellurium	Detoxification
2:237752390_310	AcnA	Helicobacter winghamensis ATCC BAA-430	superkingdom:Bacteria;phylum:Proteobacteria;class:Epsilonproteobacteria;order:Campylobacterales;family:Helicobacteraceae;genus:Helicobacter;species:Helicobacter winghamensis;	bifunctional aconitate hydratase 2/2-methylisocitrate dehydratase	Carbon Cycling	Carbon fixation	Reductive tricarboxylic acid cycle
349701551_647	PRI	Gluconacetobacter europaeus LMG 18494	superkingdom:Bacteria;phylum:Proteobacteria;class:Alphaproteobacteria;order:Rhodospirillales;family:Acetobacteraceae;genus:Gluconacetobacter;species:Gluconacetobacter europaeus;	ribose-5-phosphate isomerase A	Carbon Cycling	Carbon fixation	Calvin cycle
302409758_1311	exopolygalacturonase_fungi	Verticillium albo-atrum VaMs.102	superkingdom:Eukaryota;kingdom:Fungi;phylum:Ascomycota;class:Sordariomycetes;order:Glomerellales;family:Plectosphaerellaceae;genus:Verticilium;species:Verticillium albo-atrum;	exopolygalacturonase	Carbon Cycling	Carbon degradation	Pectin
2:282947250_452	chitinase	Citrobacter rodentium ICC168	superkingdom:Bacteria;phylum:Proteobacteria;class:Gammaproteobacteria;order:Enterobacteriales;family:Enterobacteriaceae;genus:Citrobacter;species:Citrobacter rodentium;	putative polysaccharide degrading enzyme	Carbon Cycling	Carbon degradation	Chitin
2:254475214_526	TIM	Ruegeria sp. R11	superkingdom:Bacteria;phylum:Proteobacteria;class:Alphaproteobacteria;order:Rhodobacterales;family:Rhodobacteraceae;genus:Ruegeria;	triose-phosphate isomerase	Carbon Cycling	Carbon fixation	Calvin cycle
2:315484612_1542	amyA	Enterococcus italicus DSM 15952	superkingdom:Bacteria;phylum:Firmicutes;class:Bacilli;order:Lactobacillales;family:Enterococcaceae;genus:Enterococcus;species:Enterococcus italicus;	amylopullulanase	Carbon Cycling	Carbon degradation	Starch
77974242_257	arylest	Yersinia frederiksenii ATCC 33641	superkingdom:Bacteria;phylum:Proteobacteria;class:Gammaproteobacteria;order:Enterobacteriales;family:Enterobacteriaceae;genus:Yersinia;species:Yersinia frederiksenii;	COG2755: Lysophospholipase L1 and related esterases	Organic Remediation	Aromatics	Other aromatics
2:94314409_390	poba	Ralstonia metallidurans CH34	superkingdom:Bacteria;phylum:Proteobacteria;class:Betaproteobacteria;order:Burkholderiales;family:Burkholderiaceae;genus:Cupriavidus;species:Cupriavidus metallidurans;	monooxygenase, FAD-binding	Organic Remediation	Aromatics	Aromatic carboxylic acid
4:315607065_396	amyA	Prevotella buccae ATCC 33574	superkingdom:Bacteria;phylum:Bacteroidetes;class:Bacteroidia;order:Bacteroidales;family:Prevotellaceae;genus:Prevotella;species:Prevotella buccae;	conserved hypothetical protein	Carbon Cycling	Carbon degradation	Starch
2:88713682_437	linb	Flavobacteriales bacterium HTCC2170	superkingdom:Bacteria;phylum:Bacteroidetes;class:Flavobacteria;order:Flavobacteriales;family:Flavobacteriaceae;genus:Maribacter;	predicted Hydrolase or acyltransferase (alpha/beta hydrolase superfamily) protein	Organic Remediation	Pesticides related compound	NA
145613786_183	phospholipase_A2_fungi	Magnaporthe oryzae 70-15	superkingdom:Eukaryota;kingdom:Fungi;phylum:Ascomycota;class:Sordariomycetes;order:Magnaporthales;family:Magnaporthaceae;genus:Magnaporthe;species:Magnaporthe oryzae;	hypothetical protein MGG_01367	Carbon Cycling	Carbon degradation	Phospholipids
2:116741395_379	CsoS1_CcmK	Listeria welshimeri serovar 6b str. SLCC5334	superkingdom:Bacteria;phylum:Firmicutes;class:Bacilli;order:Bacillales;family:Listeriaceae;genus:Listeria;species:Listeria welshimeri;	Polyhedral organelle shell protein PduT, putative	Carbon Cycling	Carbon fixation	Bacterial Microcompartments
247535121_726	cysJ	Aggregatibacter aphrophilus NJ8700	superkingdom:Bacteria;phylum:Proteobacteria;class:Gammaproteobacteria;order:Pasteurellales;family:Pasteurellaceae;genus:Aggregatibacter;species:Aggregatibacter aphrophilus;	sulfite reductase [NADPH] flavoprotein alpha-component (sir-fp)	Sulfur	Reduction	NA
71906540_2	mhpb	Dechloromonas aromatica RCB	superkingdom:Bacteria;phylum:Proteobacteria;class:Betaproteobacteria;order:Rhodocyclales;family:Rhodocyclaceae;genus:Dechloromonas;species:Dechloromonas aromatica;	3-(2,3-dihydroxyphenyl)propionate dioxygenase	Organic Remediation	Aromatics	Aromatic carboxylic acid
2:110285898_1095	hbh	Mesorhizobium sp. BNC1	superkingdom:Bacteria;phylum:Proteobacteria;class:Alphaproteobacteria;order:Rhizobiales;family:Phyllobacteriaceae;genus:Chelativorans;	4-hydroxybenzoate 3-monooxygenase	Organic Remediation	Aromatics	BTEX and related aromatics
2:159105229_2810	phospholipase_A2_fungi	Malassezia globosa CBS 7966	superkingdom:Eukaryota;kingdom:Fungi;phylum:Basidiomycota;class:Exobasidiomycetes;order:Malasseziales;family:Malasseziaceae;genus:Malassezia;species:Malassezia globosa;	hypothetical protein MGL_1512	Carbon Cycling	Carbon degradation	Phospholipids
226366506_1173	mhpa	Rhodococcus opacus B4	superkingdom:Bacteria;phylum:Actinobacteria;class:Actinobacteria;order:Actinomycetales;family:Nocardiaceae;genus:Rhodococcus;species:Rhodococcus opacus;	3-(3-hydroxyphenyl)propionate hydroxylase	Organic Remediation	Aromatics	Aromatic carboxylic acid
2:242227752_1092	xyla	Clostridium cellulovorans 743B	superkingdom:Bacteria;phylum:Firmicutes;class:Clostridia;order:Clostridiales;family:Clostridiaceae;genus:Clostridium;species:Clostridium cellulovorans;	xylose isomerase	Carbon Cycling	Carbon degradation	Hemicellulose
318040998_44	CsoS2	Synechococcus sp. CB0101	superkingdom:Bacteria;phylum:Cyanobacteria;order:Chroococcales;genus:Synechococcus;	carboxysome shell polypeptide, CsoS2	Carbon Cycling	Carbon fixation	Bacterial Microcompartments
99030638_121	ppk	uncultured bacterium	superkingdom:Bacteria;	polyphosphate kinase	Phosphorus	Polyphosphate synthesis	NA
5:222529832_413	rgl	Caldicellulosiruptor bescii DSM 6725	superkingdom:Bacteria;phylum:Firmicutes;class:Clostridia;order:Thermoanaerobacterales;family:Thermoanaerobacterales Family III. Incertae Sedis;genus:Caldicellulosiruptor;species:Caldicellulosiruptor bescii;	cellulose 1,4-beta-cellobiosidase	Carbon Cycling	Carbon degradation	Pectin
2:227069435_325	narb	uncultured archaeon	superkingdom:Archaea;	molybdopterin oxidoreductase	Nitrogen	Assimilatory N reduction	NA
2:371445185_304	dsrB	uncultured Desulfobulbus sp.	superkingdom:Bacteria;phylum:Proteobacteria;class:Deltaproteobacteria;order:Desulfobacterales;family:Desulfobulbaceae;genus:Desulfobulbus;	dissimilatory sulfite reductase beta subunit, partial	Sulfur	sulfite reduction	NA
2:389806288_160	arsc	Rhodanobacter thiooxydans LCS2	superkingdom:Bacteria;phylum:Proteobacteria;class:Gammaproteobacteria;order:Xanthomonadales;family:Xanthomonadaceae;genus:Rhodanobacter;species:Rhodanobacter thiooxydans;	putative arsenate reductase ArsC	Metal Homeostasis	Arsenic	Detoxification
421953098_218	nosz	uncultured bacterium	superkingdom:Bacteria;	nitrous oxide reductase, partial	Nitrogen	Denitrification	NA
255939424_1350	glucoamylase	Penicillium chrysogenum Wisconsin 54-1255	superkingdom:Eukaryota;kingdom:Fungi;phylum:Ascomycota;class:Eurotiomycetes;order:Eurotiales;family:Trichocomaceae;genus:Penicillium;species:Penicillium chrysogenum;	Pc16g00620	Carbon Cycling	Carbon degradation	Starch
5:167946205_4	GAPDH_Calvin	Endoriftia persephone 'Hot96_1+Hot96_2'	superkingdom:Bacteria;phylum:Proteobacteria;class:Gammaproteobacteria;genus:Endoriftia;species:Endoriftia persephone;	glyceraldehyde-3-phosphate dehydrogenase, type I	Carbon Cycling	Carbon fixation	Calvin cycle
2:85373461_512	amyA	Erythrobacter litoralis HTCC2594	superkingdom:Bacteria;phylum:Proteobacteria;class:Alphaproteobacteria;order:Sphingomonadales;family:Erythrobacteraceae;genus:Erythrobacter;species:Erythrobacter litoralis;	alpha-amylase family protein	Carbon Cycling	Carbon degradation	Starch
3:268317562_613	nosz	Rhodothermus marinus DSM 4252	superkingdom:Bacteria;phylum:Bacteroidetes;order:Bacteroidetes Order II. Incertae sedis;family:Rhodothermaceae;genus:Rhodothermus;species:Rhodothermus marinus;	nitrous-oxide reductase	Nitrogen	Denitrification	NA
18:38233112_2802	narg	Corynebacterium diphtheriae NCTC 13129	superkingdom:Bacteria;phylum:Actinobacteria;class:Actinobacteria;order:Actinomycetales;family:Corynebacteriaceae;genus:Corynebacterium;species:Corynebacterium diphtheriae;	respiratory nitrate reductase 1 alpha chain	Nitrogen	Denitrification	NA
46389797_321	mcra	uncultured archaeon	superkingdom:Archaea;	methyl-coenzyme M reductase alpha subunit	Carbon Cycling	Methane	Methanogenesis
256377382_543	mhpa	Actinosynnema mirum DSM 43827	superkingdom:Bacteria;phylum:Actinobacteria;class:Actinobacteria;order:Actinomycetales;family:Pseudonocardiaceae;genus:Actinosynnema;species:Actinosynnema mirum;	3-(3-hydroxyphenyl)propionate hydroxylase	Organic Remediation	Aromatics	Aromatic carboxylic acid
2:29838412_495	cutinase	Phytophthora brassicae	superkingdom:Eukaryota;order:Peronosporales;genus:Phytophthora;	cutinase	Carbon Cycling	Carbon degradation	Cutin
2:32455885_14	trze	Pseudomonas sp. ADP	superkingdom:Bacteria;phylum:Proteobacteria;	biuret hydrolase	Organic Remediation	Herbicides related compound	NA
345563387_35	trza	Arthrobotrys oligospora ATCC 24927	superkingdom:Eukaryota;kingdom:Fungi;phylum:Ascomycota;class:Orbiliomycetes;order:Orbiliales;family:Orbiliaceae;genus:Orbilia;species:Arthrobotrys oligospora;	hypothetical protein AOL_s00109g146	Organic Remediation	Herbicides related compound	NA
238593350_361	pec_Cdeg	Moniliophthora perniciosa FA553	superkingdom:Eukaryota;kingdom:Fungi;phylum:Basidiomycota;class:Agaricomycetes;order:Agaricales;family:Marasmiaceae;genus:Moniliophthora;species:Moniliophthora perniciosa;	hypothetical protein MPER_07146	Carbon Cycling	Carbon degradation	Pectin
2:333992890_438	bphc	Mycobacterium sp. JDM601	superkingdom:Bacteria;phylum:Actinobacteria;class:Actinobacteria;order:Actinomycetales;family:Mycobacteriaceae;genus:Mycobacterium;	biphenyl-23-diol 12-dioxygenase BphC	Organic Remediation	Aromatics	Polycyclic aromatics
2:86166360_45	dehh109	Marinomonas sp. MED121	superkingdom:Bacteria;phylum:Proteobacteria;class:Gammaproteobacteria;order:Oceanospirillales;family:Oceanospirillaceae;genus:Marinomonas;	L-2-haloalkanoic acid dehalogenase, HAD superfamily protein	Organic Remediation	Chlorinated solvents	NA
8:56798495_55	catechol_b	uncultured bacterium	superkingdom:Bacteria;	catechol 2,3-dioxygenase	Organic Remediation	Aromatics	Other aromatics
2:16415148_1277	chitinase	Listeria innocua Clip11262	superkingdom:Bacteria;phylum:Firmicutes;class:Bacilli;order:Bacillales;family:Listeriaceae;genus:Listeria;species:Listeria innocua;	lin2611	Carbon Cycling	Carbon degradation	Chitin
2:126710415_835	GAPDH_Calvin	Sagittula stellata E-37	superkingdom:Bacteria;phylum:Proteobacteria;class:Alphaproteobacteria;order:Rhodobacterales;family:Rhodobacteraceae;genus:Sagittula;species:Sagittula stellata;	glyceraldehyde-3-phosphate dehydrogenase, type I	Carbon Cycling	Carbon fixation	Calvin cycle
390455912_1356	amyA	Paenibacillus peoriae KCTC 3763	superkingdom:Bacteria;phylum:Firmicutes;class:Bacilli;order:Bacillales;family:Paenibacillaceae;genus:Paenibacillus;species:Paenibacillus peoriae;	alpha amylase	Carbon Cycling	Carbon degradation	Starch
366090290_1243	amyA	Lactobacillus acidipiscis KCTC 13900	superkingdom:Bacteria;phylum:Firmicutes;class:Bacilli;order:Lactobacillales;family:Lactobacillaceae;genus:Lactobacillus;species:Lactobacillus acidipiscis;	Neopullulanase/cyclomaltodextrinase/maltogenic alpha-amylase	Carbon Cycling	Carbon degradation	Starch
2:328492221_87	arsc	Photobacterium leiognathi subsp. mandapamensis svers.1.1.	superkingdom:Bacteria;phylum:Proteobacteria;class:Gammaproteobacteria;order:Vibrionales;family:Vibrionaceae;genus:Photobacterium;species:Photobacterium leiognathi;	arsenate reductase	Metal Homeostasis	Arsenic	Detoxification
2:106883183_1472	ppx	Psychromonas ingrahamii 37	superkingdom:Bacteria;phylum:Proteobacteria;class:Gammaproteobacteria;order:Alteromonadales;family:Psychromonadaceae;genus:Psychromonas;species:Psychromonas ingrahamii;	Exopolyphosphatase	Phosphorus	Polyphosphate degradation	NA
295099888_269	amyA	Eubacterium cylindroides T2-87	superkingdom:Bacteria;phylum:Firmicutes;class:Erysipelotrichia;order:Erysipelotrichales;family:Erysipelotrichaceae;species:[Eubacterium] cylindroides;	Glycosidases	Carbon Cycling	Carbon degradation	Starch
18266224_995	fthfs	uncultured environmental landfill bacterium	superkingdom:Bacteria;	formyltetrahydrofolate synthetase	Carbon Cycling	Carbon fixation	Reductive acetyl¨CCoA pathway
2:388275550_882	catb	Pseudomonas sp. M47T1	superkingdom:Bacteria;phylum:Proteobacteria;class:Gammaproteobacteria;order:Pseudomonadales;family:Pseudomonadaceae;genus:Pseudomonas;	muconate cycloisomerase	Organic Remediation	Aromatics	BTEX and related aromatics
2:209583006_5	actin_Stramenopiles	Phaeodactylum tricornutum CCAP 1055/1	superkingdom:Eukaryota;phylum:Bacillariophyta;class:Bacillariophyceae;order:Naviculales;family:Phaeodactylaceae;genus:Phaeodactylum;species:Phaeodactylum tricornutum;	actin related protein	Other	Phylogenetic	NA
6:340247359_516	SoxB	uncultured bacterium	superkingdom:Bacteria;	sulfur oxidation protein SoxB, partial	Sulfur	Sulfur Oxidation	NA
2:300333196_195	CsoS1_CcmK	Oscillatoria sp. PCC 6506	superkingdom:Bacteria;phylum:Cyanobacteria;order:Oscillatoriales;genus:Oscillatoria;	microcompartments protein	Carbon Cycling	Carbon fixation	Bacterial Microcompartments
2:237801055_224	pcag	Pseudomonas syringae pv. oryzae str. 1_6	superkingdom:Bacteria;phylum:Proteobacteria;class:Gammaproteobacteria;order:Pseudomonadales;family:Pseudomonadaceae;genus:Pseudomonas;species:Pseudomonas coronafaciens;	protocatechuate 3,4-dioxygenase, alpha subunit	Organic Remediation	Aromatics	Other aromatics
2:407201172_226	dehh109	Celeribacter baekdonensis B30	superkingdom:Bacteria;phylum:Proteobacteria;class:Alphaproteobacteria;order:Rhodobacterales;family:Rhodobacteraceae;genus:Celeribacter;species:Celeribacter baekdonensis;	haloacid dehalogenase	Organic Remediation	Chlorinated solvents	NA
2:90579340_784	fthfs	Vibrio angustum S14	superkingdom:Bacteria;phylum:Proteobacteria;class:Gammaproteobacteria;order:Vibrionales;family:Vibrionaceae;genus:Photobacterium;species:Photobacterium angustum;	putative formate-tetrahydrofolate ligase	Carbon Cycling	Carbon fixation	Reductive acetyl¨CCoA pathway
2:375147823_43	pectinase (pectate_lyase)	Niastella koreensis GR20-10	superkingdom:Bacteria;phylum:Bacteroidetes;class:Sphingobacteriia;order:Sphingobacteriales;genus:Niastella;species:Niastella koreensis;	unnamed protein product	Carbon Cycling	Carbon degradation	Pectin
2:298252000_233	merb	Ktedonobacter racemifer DSM 44963	superkingdom:Bacteria;phylum:Chloroflexi;class:Ktedonobacteria;order:Ktedonobacterales;family:Ktedonobacteraceae;genus:Ktedonobacter;species:Ktedonobacter racemifer;	Alkylmercury lyase	Metal Homeostasis	Mercury	Detoxification
2:229817842_1719	amyA	Bifidobacterium angulatum DSM 20098 = JCM 7096	superkingdom:Bacteria;phylum:Actinobacteria;class:Actinobacteria;order:Bifidobacteriales;family:Bifidobacteriaceae;genus:Bifidobacterium;species:Bifidobacterium angulatum;	hypothetical protein BIFANG_03127	Carbon Cycling	Carbon degradation	Starch
109452509_574	dsra	uncultured sulfate-reducing bacterium	superkingdom:Bacteria;	dissimilatory sulfite reductase alpha subunit	Sulfur	sulfite reduction	NA
2:160881491_1518	endoglucanase	Clostridium phytofermentans ISDg	superkingdom:Bacteria;phylum:Firmicutes;class:Clostridia;order:Clostridiales;family:Clostridiaceae;genus:Clostridium;species:Clostridium phytofermentans;	cellulose 1,4-beta-cellobiosidase	Carbon Cycling	Carbon degradation	Cellulose
169602371_448	nitrilase	Phaeosphaeria nodorum SN15	superkingdom:Eukaryota;kingdom:Fungi;phylum:Ascomycota;class:Dothideomycetes;order:Pleosporales;family:Phaeosphaeriaceae;genus:Parastagonospora;species:Parastagonospora nodorum;	hypothetical protein SNOG_04183	Organic Remediation	Aromatics	Other aromatics
2:358753230_50	rgh	Granulicella mallensis MP5ACTX8	superkingdom:Bacteria;phylum:Acidobacteria;class:Acidobacteriia;order:Acidobacteriales;family:Acidobacteriaceae;genus:Granulicella;species:Granulicella mallensis;	glycosyl hydrolase family 88	Carbon Cycling	Carbon degradation	Pectin
2:328845501_672	ppx	Brevundimonas diminuta ATCC 11568	superkingdom:Bacteria;phylum:Proteobacteria;class:Alphaproteobacteria;order:Caulobacterales;family:Caulobacteraceae;genus:Brevundimonas;species:Brevundimonas diminuta;	ppx/GppA phosphatase family protein	Phosphorus	Polyphosphate degradation	NA
2:226092967_255	nitro	Brevibacillus brevis NBRC 100599	superkingdom:Bacteria;phylum:Firmicutes;class:Bacilli;order:Bacillales;family:Paenibacillaceae;genus:Brevibacillus;species:Brevibacillus brevis;	NADPH dehydrogenase	Organic Remediation	Others	NA
3:320324137_126	alginase	Pseudomonas syringae pv. glycinea str. B076	superkingdom:Bacteria;phylum:Proteobacteria;class:Gammaproteobacteria;order:Pseudomonadales;family:Pseudomonadaceae;genus:Pseudomonas;species:Pseudomonas savastanoi;	hypothetical protein PsgB076_13777	Carbon Cycling	Carbon degradation	Alginate
2:359733662_561	tfth	Rhodococcus pyridinivorans AK37	superkingdom:Bacteria;phylum:Actinobacteria;class:Actinobacteria;order:Actinomycetales;family:Nocardiaceae;genus:Rhodococcus;species:Rhodococcus pyridinivorans;	hydroxyquinol 1,2-dioxygenase	Organic Remediation	Aromatics	Chlorinated aromatics
359392413_78	alginase	Pseudoalteromonas sp. Y-4	superkingdom:Bacteria;phylum:Proteobacteria;class:Gammaproteobacteria;order:Alteromonadales;family:Pseudoalteromonadaceae;genus:Pseudoalteromonas;	alginate lyase	Carbon Cycling	Carbon degradation	Alginate
2:260087185_774	acetylglucosaminidase	Streptomyces flavogriseus ATCC 33331	superkingdom:Bacteria;phylum:Actinobacteria;class:Actinobacteria;order:Actinomycetales;family:Streptomycetaceae;genus:Streptomyces;species:Streptomyces flavogriseus;	Beta-N-acetylhexosaminidase	Carbon Cycling	Carbon degradation	Chitin
2:262351803_679	FBPase	Vibrio sp. RC586	superkingdom:Bacteria;phylum:Proteobacteria;class:Gammaproteobacteria;order:Vibrionales;family:Vibrionaceae;genus:Vibrio;	fructose-1,6-bisphosphatase type I	Carbon Cycling	Carbon fixation	Calvin cycle
94983193_1	silicon_transporter	NA		NA	Metal Homeostasis	Silicon	Transport
2:223939689_194	amyA	bacterium Ellin514	superkingdom:Bacteria;phylum:Verrucomicrobia;class:Verrucomicrobiae;order:Verrucomicrobiales;family:Verrucomicrobia subdivision 3;genus:Pedosphaera;species:Pedosphaera parvula;	alpha amylase all-beta	Carbon Cycling	Carbon degradation	Starch
2:344327925_634	nifh	Desulfosporosinus sp. OT	superkingdom:Bacteria;phylum:Firmicutes;class:Clostridia;order:Clostridiales;family:Peptococcaceae;genus:Desulfosporosinus;	nitrogenase iron protein	Nitrogen	Nitrogen fixation	NA
4:268318015_1417	pme	Rhodothermus marinus DSM 4252	superkingdom:Bacteria;phylum:Bacteroidetes;order:Bacteroidetes Order II. Incertae sedis;family:Rhodothermaceae;genus:Rhodothermus;species:Rhodothermus marinus;	pectinesterase	Carbon Cycling	Carbon degradation	Pectin
406914948_55	linb	uncultured bacterium	superkingdom:Bacteria;	hypothetical protein ACD_60C00125G0005	Organic Remediation	Pesticides related compound	NA
5:145234699_279	ara		superkingdom:Eukaryota;kingdom:Fungi;phylum:Ascomycota;class:Eurotiomycetes;order:Eurotiales;family:Trichocomaceae;genus:Aspergillus;species:Aspergillus niger;	1,4-beta-D-arabinoxylan arabinofuranohydrolase axhA-Aspergillus niger	Carbon Cycling	Carbon degradation	Hemicellulose
4:12667682_309	dsra	uncultured sulfate-reducing bacterium UMTRAdsr610-12	superkingdom:Bacteria;phylum:Proteobacteria;class:Deltaproteobacteria;	dissimilatory sulfite reductase subunit A	Sulfur	sulfite reduction	NA
317423319_133	aoxb	Ensifer adhaerens	superkingdom:Bacteria;phylum:Proteobacteria;class:Alphaproteobacteria;order:Rhizobiales;family:Rhizobiaceae;genus:Ensifer;	arsenite oxidase	Metal Homeostasis	Arsenic	Detoxification
2:328923265_626	pme	gamma proteobacterium IMCC3088	superkingdom:Bacteria;phylum:Proteobacteria;class:Gammaproteobacteria;	Putative pectinesterase	Carbon Cycling	Carbon degradation	Pectin
6:227509178_530	cpna	Lactobacillus brevis subsp. gravesensis ATCC 27305	superkingdom:Bacteria;phylum:Firmicutes;class:Bacilli;order:Lactobacillales;family:Lactobacillaceae;genus:Lactobacillus;species:Lactobacillus brevis;	cyclopentanol dehydrogenase	Organic Remediation	Other Hydrocarbons	NA
2:328846666_684	B_lactamase_A	Brevundimonas diminuta ATCC 11568	superkingdom:Bacteria;phylum:Proteobacteria;class:Alphaproteobacteria;order:Caulobacterales;family:Caulobacteraceae;genus:Brevundimonas;species:Brevundimonas diminuta;	beta-lactamase	Virulence	Antibiotic resistance	Degradation
296416633_727	amyA	Tuber melanosporum Mel28	superkingdom:Eukaryota;kingdom:Fungi;phylum:Ascomycota;class:Pezizomycetes;order:Pezizales;family:Tuberaceae;genus:Tuber;species:Tuber melanosporum;	hypothetical protein	Carbon Cycling	Carbon degradation	Starch
2:146311691_182	alginase	Enterobacter sp. 638	superkingdom:Bacteria;phylum:Proteobacteria;class:Gammaproteobacteria;order:Enterobacteriales;family:Enterobacteriaceae;genus:Enterobacter;	poly(beta-D-mannuronate) lyase	Carbon Cycling	Carbon degradation	Alginate
2:222086184_977	xylanase	Agrobacterium radiobacter K84	superkingdom:Bacteria;phylum:Proteobacteria;class:Alphaproteobacteria;order:Rhizobiales;family:Rhizobiaceae;genus:Agrobacterium;species:Agrobacterium tumefaciens;	beta-xylosidase	Carbon Cycling	Carbon degradation	Hemicellulose
2:149833630_256	amyA	Ruminococcus obeum ATCC 29174	superkingdom:Bacteria;phylum:Firmicutes;class:Clostridia;order:Clostridiales;family:Lachnospiraceae;genus:Blautia;species:[Ruminococcus] obeum;	hypothetical protein RUMOBE_00832	Carbon Cycling	Carbon degradation	Starch
2:167629636_425	terc	Heliobacterium modesticaldum Ice1	superkingdom:Bacteria;phylum:Firmicutes;class:Clostridia;order:Clostridiales;family:Heliobacteriaceae;genus:Heliobacterium;species:Heliobacterium modesticaldum;	integral membrane protein TerC	Metal Homeostasis	Tellurium	Detoxification
2:260223593_462	narg	uncultured bacterium	superkingdom:Bacteria;	putative dissimilatory membrane-bound nitrate reductase	Nitrogen	Denitrification	NA
242795424_957	pme_Cdeg	Talaromyces stipitatus ATCC 10500	superkingdom:Eukaryota;kingdom:Fungi;phylum:Ascomycota;class:Eurotiomycetes;order:Eurotiales;family:Trichocomaceae;genus:Talaromyces;species:Talaromyces stipitatus;	pectin methylesterase, putative	Carbon Cycling	Carbon degradation	Pectin
2:70883475_72	GAPDH_Euglenozoa	Trypanosoma cruzi	superkingdom:Eukaryota;order:Kinetoplastida;family:Trypanosomatidae;genus:Trypanosoma;	glyceraldehyde 3-phosphate dehydrogenase, C-terminal domain, putative	Other	Phylogenetic	NA
2:182680297_1331	mmox	Beijerinckia indica subsp. indica ATCC 9039	superkingdom:Bacteria;phylum:Proteobacteria;class:Alphaproteobacteria;order:Rhizobiales;family:Beijerinckiaceae;genus:Beijerinckia;species:Beijerinckia indica;	methane monooxygenase	Carbon Cycling	Methane	Methane oxidation
2:357639742_668	amyA	Streptococcus urinalis 2285-97	superkingdom:Bacteria;phylum:Firmicutes;class:Bacilli;order:Lactobacillales;family:Streptococcaceae;genus:Streptococcus;species:Streptococcus urinalis;	pullulanase, type I	Carbon Cycling	Carbon degradation	Starch
2:254488610_863	GAPDH_Calvin	Roseobacter sp. GAI101	superkingdom:Bacteria;phylum:Proteobacteria;class:Alphaproteobacteria;order:Rhodobacterales;family:Rhodobacteraceae;genus:Roseobacter;	glyceraldehyde-3-phosphate dehydrogenase, type I	Carbon Cycling	Carbon fixation	Calvin cycle
2:326907283_627	pula	Streptococcus parauberis NCFD 2020	superkingdom:Bacteria;phylum:Firmicutes;class:Bacilli;order:Lactobacillales;family:Streptococcaceae;genus:Streptococcus;species:Streptococcus parauberis;	pullulanase, type I	Carbon Cycling	Carbon degradation	Starch
4218927_451	b_lactamase	Ralstonia pickettii	superkingdom:Bacteria;phylum:Proteobacteria;class:Betaproteobacteria;order:Burkholderiales;family:Burkholderiaceae;genus:Ralstonia;	oxacillinase	Virulence	Antibiotic resistance	Degradation
2:10176588_508	RgaE	Bacillus halodurans C-125	superkingdom:Bacteria;phylum:Firmicutes;class:Bacilli;order:Bacillales;family:Bacillaceae;genus:Bacillus;species:Bacillus halodurans;	BH3963	Carbon Cycling	Carbon degradation	Pectin
2:23325733_1662	amyA	Bifidobacterium longum NCC2705	superkingdom:Bacteria;phylum:Actinobacteria;class:Actinobacteria;order:Bifidobacteriales;family:Bifidobacteriaceae;genus:Bifidobacterium;species:Bifidobacterium longum;	probable alpha-1,4-glucosidase; maltase-like enzyme	Carbon Cycling	Carbon degradation	Starch
2:148256848_13	amyA	Bradyrhizobium sp. BTAi1	superkingdom:Bacteria;phylum:Proteobacteria;class:Alphaproteobacteria;order:Rhizobiales;family:Bradyrhizobiaceae;genus:Bradyrhizobium;	glycosyl hydrolase	Carbon Cycling	Carbon degradation	Starch
2:225038635_1355	amyA	Blautia hydrogenotrophica DSM 10507	superkingdom:Bacteria;phylum:Firmicutes;class:Clostridia;order:Clostridiales;family:Lachnospiraceae;genus:Blautia;species:Blautia hydrogenotrophica;	hypothetical protein RUMHYD_02230	Carbon Cycling	Carbon degradation	Starch
2:83838260_110	FBP_aldolase	Roseovarius nubinhibens ISM	superkingdom:Bacteria;phylum:Proteobacteria;class:Alphaproteobacteria;order:Rhodobacterales;family:Rhodobacteraceae;genus:Roseovarius;species:Roseovarius nubinhibens;	fructose-bisphosphate aldolase	Carbon Cycling	Carbon fixation	Calvin cycle
2:15644415_599	xyla	Thermotoga maritima MSB8	superkingdom:Bacteria;phylum:Thermotogae;class:Thermotogae;order:Thermotogales;family:Thermotogaceae;genus:Thermotoga;species:Thermotoga maritima;	xylose isomerase	Carbon Cycling	Carbon degradation	Hemicellulose
46:386363550_649	amyA	Streptococcus pyogenes Alab49	superkingdom:Bacteria;phylum:Firmicutes;class:Bacilli;order:Lactobacillales;family:Streptococcaceae;genus:Streptococcus;species:Streptococcus pyogenes;	treC gene product	Carbon Cycling	Carbon degradation	Starch
160429102_272	amyA	Clostridium phytofermentans ISDg	superkingdom:Bacteria;phylum:Firmicutes;class:Clostridia;order:Clostridiales;family:Clostridiaceae;genus:Clostridium;species:Clostridium phytofermentans;	pullulanase, type I	Carbon Cycling	Carbon degradation	Starch
3:208936487_470	dsrB	uncultured prokaryote		dissimilatory sulfite reductase beta subunit	Sulfur	sulfite reduction	NA
2:118618327_2	trzn	Mycobacterium ulcerans Agy99	superkingdom:Bacteria;phylum:Actinobacteria;class:Actinobacteria;order:Actinomycetales;family:Mycobacteriaceae;genus:Mycobacterium;species:Mycobacterium ulcerans;	metal-dependent hydrolase	Organic Remediation	Herbicides related compound	NA
2:29608371_148	ppx	Streptomyces avermitilis MA-4680	superkingdom:Bacteria;phylum:Actinobacteria;class:Actinobacteria;order:Actinomycetales;family:Streptomycetaceae;genus:Streptomyces;species:Streptomyces avermitilis;	putative exopolyphosphatase	Phosphorus	Polyphosphate degradation	NA
2:289671278_159	pme	Xanthomonas campestris pv. musacearum NCPPB 4381	superkingdom:Bacteria;phylum:Proteobacteria;class:Gammaproteobacteria;order:Xanthomonadales;family:Xanthomonadaceae;genus:Xanthomonas;species:Xanthomonas campestris;	putative pectinesterase	Carbon Cycling	Carbon degradation	Pectin
85115055_600	mannanase	Neurospora crassa OR74A	superkingdom:Eukaryota;kingdom:Fungi;phylum:Ascomycota;class:Sordariomycetes;order:Sordariales;family:Sordariaceae;genus:Neurospora;species:Neurospora crassa;	hypothetical protein NCU00890	Carbon Cycling	Carbon degradation	Hemicellulose
126215798_77	xylanase	Leucoagaricus gongylophorus	superkingdom:Eukaryota;kingdom:Fungi;phylum:Basidiomycota;class:Agaricomycetes;order:Agaricales;family:Agaricaceae;genus:Leucoagaricus;	xylanase	Carbon Cycling	Carbon degradation	Hemicellulose
5:158138865_72	narg	uncultured bacterium	superkingdom:Bacteria;	membrane-bound nitrate reductase	Nitrogen	Denitrification	NA
2:373849320_484	nrfa	Opitutaceae bacterium TAV5	superkingdom:Bacteria;phylum:Verrucomicrobia;class:Opitutae;family:Opitutaceae;	Nitrite reductase	Nitrogen	Dissimilatory N reduction	NA
2:383363473_632	amyA	Staphylococcus aureus subsp. aureus IS-K	superkingdom:Bacteria;phylum:Firmicutes;class:Bacilli;order:Bacillales;family:Staphylococcaceae;genus:Staphylococcus;species:Staphylococcus epidermidis;	alpha,alpha-phosphotrehalase	Carbon Cycling	Carbon degradation	Starch
2:359836309_1226	mannanase	Actinoplanes sp. SE50/110	superkingdom:Bacteria;phylum:Actinobacteria;class:Actinobacteria;order:Actinomycetales;family:Micromonosporaceae;genus:Actinoplanes;	glucosylceramidase	Carbon Cycling	Carbon degradation	Hemicellulose
5:387878992_76	acetylglucosaminidase	Streptococcus parasanguinis FW213	superkingdom:Bacteria;phylum:Firmicutes;class:Bacilli;order:Lactobacillales;family:Streptococcaceae;genus:Streptococcus;species:Streptococcus parasanguinis;	glycosyl hydrolase-like protein	Carbon Cycling	Carbon degradation	Chitin
2:36244709_68	phospholipase_B_fungi	Aspergillus fumigatus	superkingdom:Eukaryota;kingdom:Fungi;phylum:Ascomycota;class:Eurotiomycetes;order:Eurotiales;family:Trichocomaceae;genus:Neosartorya;	lysophospholipase	virulence	degradation	NA
32474837_12	Sir	Rhodopirellula baltica SH 1	superkingdom:Bacteria;phylum:Planctomycetes;class:Planctomycetia;order:Planctomycetales;family:Planctomycetaceae;genus:Rhodopirellula;species:Rhodopirellula baltica;	sulfite reductase subunit beta	Sulfur	sulfite reduction	NA
291518733_559	cda	Butyrivibrio fibrisolvens 16/4	superkingdom:Bacteria;phylum:Firmicutes;class:Clostridia;order:Clostridiales;family:Lachnospiraceae;genus:Butyrivibrio;species:Butyrivibrio fibrisolvens;	Glycosidases	Carbon Cycling	Carbon degradation	Starch
2:403646205_529	mdld	Gordonia sp. KTR9	superkingdom:Bacteria;phylum:Actinobacteria;class:Actinobacteria;order:Actinomycetales;family:Gordoniaceae;genus:Gordonia;	putative benzaldehyde dehydrogenase	Organic Remediation	Aromatics	Other aromatics
6136053_1199	xylc	Sphingomonas chungbukensis	superkingdom:Bacteria;phylum:Proteobacteria;class:Alphaproteobacteria;order:Sphingomonadales;family:Sphingomonadaceae;genus:Sphingobium;	benzaldehyde dehydrogenase	Organic Remediation	Aromatics	BTEX and related aromatics
4099127_1168	amyA	Geobacillus stearothermophilus	superkingdom:Bacteria;phylum:Firmicutes;class:Bacilli;order:Bacillales;family:Bacillaceae;genus:Geobacillus;	cyclodextrin glucanotransferase	Carbon Cycling	Carbon degradation	Starch
6:350264969_113	RgaE	Bacillus subtilis subsp. spizizenii TU-B-10	superkingdom:Bacteria;phylum:Firmicutes;class:Bacilli;order:Bacillales;family:Bacillaceae;genus:Bacillus;species:Bacillus subtilis;	hypothetical protein GYO_0962	Carbon Cycling	Carbon degradation	Pectin
73763110_49	nirk	uncultured bacterium	superkingdom:Bacteria;	putative dissimilatory nitrite reductase	Nitrogen	Denitrification	NA
2:374561540_447	amyA	Dolosigranulum pigrum ATCC 51524	superkingdom:Bacteria;phylum:Firmicutes;class:Bacilli;order:Lactobacillales;family:Carnobacteriaceae;genus:Dolosigranulum;species:Dolosigranulum pigrum;	hypothetical protein HMPREF9703_00995	Carbon Cycling	Carbon degradation	Starch
2:364009462_2239	cysJ	Streptomyces sp. W007	superkingdom:Bacteria;phylum:Actinobacteria;class:Actinobacteria;order:Actinomycetales;family:Streptomycetaceae;genus:Streptomyces;	putative assimilatory nitrate reductase large subunit	Sulfur	Reduction	NA
2:395444104_571	terc	Pseudomonas putida ND6	superkingdom:Bacteria;phylum:Proteobacteria;class:Gammaproteobacteria;order:Pseudomonadales;family:Pseudomonadaceae;genus:Pseudomonas;species:Pseudomonas putida;	hypothetical protein YSA_00860	Metal Homeostasis	Tellurium	Detoxification
2:227178648_799	cellobiase	Enterococcus faecium TX1330	superkingdom:Bacteria;phylum:Firmicutes;class:Bacilli;order:Lactobacillales;family:Enterococcaceae;genus:Enterococcus;species:Enterococcus faecium;	possible beta-glucosidase	Carbon Cycling	Carbon degradation	Cellulose
5:325333889_1280	fthfs	Lactobacillus acidophilus 30SC	superkingdom:Bacteria;phylum:Firmicutes;class:Bacilli;order:Lactobacillales;family:Lactobacillaceae;genus:Lactobacillus;species:Lactobacillus acidophilus;	formate--tetrahydrofolate ligase	Carbon Cycling	Carbon fixation	Reductive acetyl¨CCoA pathway
2:147886228_52	phenol_oxidase	uncultured bacterium	superkingdom:Bacteria;	laccase	Carbon Cycling	Carbon degradation	Lignin
211583958_107	cellobiase	Penicillium chrysogenum Wisconsin 54-1255	superkingdom:Eukaryota;kingdom:Fungi;phylum:Ascomycota;class:Eurotiomycetes;order:Eurotiales;family:Trichocomaceae;genus:Penicillium;species:Penicillium chrysogenum;	Pc13g09130	Carbon Cycling	Carbon degradation	Cellulose
2:88797029_252	ppx	Reinekea sp. MED297	superkingdom:Bacteria;phylum:Proteobacteria;class:Gammaproteobacteria;genus:Reinekea;species:Reinekea blandensis;	exopolyphosphatase	Phosphorus	Polyphosphate degradation	NA
2:160917593_284	narg	uncultured bacterium	superkingdom:Bacteria;	dissimilatory membrane-bound nitrate reductase	Nitrogen	Denitrification	NA
2:84704832_782	mer	Parvularcula bermudensis HTCC2503	superkingdom:Bacteria;phylum:Proteobacteria;class:Alphaproteobacteria;order:Parvularculales;family:Parvularculaceae;genus:Parvularcula;species:Parvularcula bermudensis;	mercuric reductase	Metal Homeostasis	Mercury	Detoxification
2:388536885_577	ppx	Advenella kashmirensis WT001	superkingdom:Bacteria;phylum:Proteobacteria;class:Betaproteobacteria;order:Burkholderiales;family:Alcaligenaceae;genus:Advenella;species:Advenella kashmirensis;	exopolyphosphatase	Phosphorus	Polyphosphate degradation	NA
3:357203113_1144	inulinase	Paenibacillus terrae HPL-003	superkingdom:Bacteria;phylum:Firmicutes;class:Bacilli;order:Bacillales;family:Paenibacillaceae;genus:Paenibacillus;species:Paenibacillus terrae;	Inulinase precursor (2,1-beta-D-fructanfructanohydrolase) (Inulase)	Carbon Cycling	Carbon degradation	Inulin
21624254_711	dxna	Comamonas testosteroni	superkingdom:Bacteria;phylum:Proteobacteria;class:Betaproteobacteria;order:Burkholderiales;family:Comamonadaceae;genus:Comamonas;	biphenyl dioxygenase large subunit	Organic Remediation	Aromatics	Heterocyclic aromatics
3:17130233_496	PRI	Nostoc sp. PCC 7120	superkingdom:Bacteria;phylum:Cyanobacteria;order:Nostocales;family:Nostocaceae;genus:Nostoc;	ribose 5-phosphate isomerase	Carbon Cycling	Carbon fixation	Calvin cycle
149941655_267	dsra	Archaeoglobus sp. Arc51	superkingdom:Archaea;phylum:Euryarchaeota;class:Archaeoglobi;order:Archaeoglobales;family:Archaeoglobaceae;genus:Archaeoglobus;	dissimilatory sulfite reductase alpha subunit	Sulfur	sulfite reduction	NA
112462087_332	nirk	uncultured bacterium	superkingdom:Bacteria;	NirK	Nitrogen	Denitrification	NA
4:71916140_1810	rgl	Thermobifida fusca YX	superkingdom:Bacteria;phylum:Actinobacteria;class:Actinobacteria;order:Actinomycetales;family:Nocardiopsaceae;genus:Thermobifida;species:Thermobifida fusca;	cellulose-binding, family II, bacterial type	Carbon Cycling	Carbon degradation	Pectin
2:332991818_987	nitro	Alteromonas sp. SN2	superkingdom:Bacteria;phylum:Proteobacteria;class:Gammaproteobacteria;order:Alteromonadales;family:Alteromonadaceae;genus:Alteromonas;	xenobiotic reductase B	Organic Remediation	Others	NA
16:284444518_99	MMCE_3HP4HB	Sulfolobus islandicus L.D.8.5	superkingdom:Archaea;phylum:Crenarchaeota;class:Thermoprotei;order:Sulfolobales;family:Sulfolobaceae;genus:Sulfolobus;species:Sulfolobus islandicus;	Glyoxalase/bleomycin resistance protein/dioxygenase	Carbon Cycling	Carbon fixation	3-hydroxypropionate/4-hydroxybutyrate cycle
2:89241978_621	rubisco	Fischerella muscicola SAG 1427-1	superkingdom:Bacteria;phylum:Cyanobacteria;order:Stigonematales;genus:Fischerella;species:Fischerella muscicola;	ribulose-1,5-bisphosphate carboxylase/oxygenase large subunit	Carbon Cycling	Carbon fixation	Calvin cycle
170104856_3331	Sir	Laccaria bicolor S238N-H82	superkingdom:Eukaryota;kingdom:Fungi;phylum:Basidiomycota;class:Agaricomycetes;order:Agaricales;family:Tricholomataceae;genus:Laccaria;species:Laccaria bicolor;	predicted protein	Sulfur	sulfite reduction	NA
212537531_25	lactase_fungi	Penicillium marneffei ATCC 18224	superkingdom:Eukaryota;kingdom:Fungi;phylum:Ascomycota;class:Eurotiomycetes;order:Eurotiales;family:Trichocomaceae;genus:Penicillium;species:Penicillium marneffei;	beta-galactosidase, putative	Carbon Cycling	Carbon degradation	Lactose
2:392956305_408	nbac	Bacillus macauensis ZFHKF-1	superkingdom:Bacteria;phylum:Firmicutes;class:Bacilli;order:Bacillales;family:Bacillaceae;genus:Bacillus;species:Bacillus macauensis;	3-hydroxyanthranilate 3,4-dioxygenase	Organic Remediation	Aromatics	Nitoaromatics
2:288919864_516	terc	Frankia sp. EUN1f	superkingdom:Bacteria;phylum:Actinobacteria;class:Actinobacteria;order:Actinomycetales;family:Frankiaceae;genus:Frankia;	Integral membrane protein TerC	Metal Homeostasis	Tellurium	Detoxification
357011299_1	cda	Paenibacillus elgii B69	superkingdom:Bacteria;phylum:Firmicutes;class:Bacilli;order:Bacillales;family:Paenibacillaceae;genus:Paenibacillus;species:Paenibacillus elgii;	alpha amylase catalytic subunit	Carbon Cycling	Carbon degradation	Starch
313587715_1	dsrB	uncultured sulfate-reducing bacterium	superkingdom:Bacteria;	dissimilatory sulfite reductase beta subunit	Sulfur	sulfite reduction	NA
4:317485454_1451	urec	Bilophila wadsworthia 3_1_6	superkingdom:Bacteria;phylum:Proteobacteria;class:Deltaproteobacteria;order:Desulfovibrionales;family:Desulfovibrionaceae;genus:Bilophila;species:Bilophila wadsworthia;	urease	Nitrogen	Ammonification	NA
209485857_388	nirk	uncultured bacterium	superkingdom:Bacteria;	nitrite reductase	Nitrogen	Denitrification	NA
2:296027345_649	cutinase	Tsukamurella paurometabola DSM 20162	superkingdom:Bacteria;phylum:Actinobacteria;class:Actinobacteria;order:Actinomycetales;family:Tsukamurellaceae;genus:Tsukamurella;species:Tsukamurella paurometabola;	cutinase	Carbon Cycling	Carbon degradation	Cutin
2:355335949_1653	amyA	Pseudoxanthomonas spadix BD-a59	superkingdom:Bacteria;phylum:Proteobacteria;class:Gammaproteobacteria;order:Xanthomonadales;family:Xanthomonadaceae;genus:Pseudoxanthomonas;species:Pseudoxanthomonas spadix;	trehalose synthase	Carbon Cycling	Carbon degradation	Starch
119698615_164	nifh	uncultured bacterium	superkingdom:Bacteria;	dinitrogenase reductase	Nitrogen	Nitrogen fixation	NA
2:330829724_1300	chitinase	Aeromonas veronii B565	superkingdom:Bacteria;phylum:Proteobacteria;class:Gammaproteobacteria;order:Aeromonadales;family:Aeromonadaceae;genus:Aeromonas;species:Aeromonas veronii;	chitinase	Carbon Cycling	Carbon degradation	Chitin
372223084_625	pme	Mesoflavibacter zeaxanthinifaciens S86	superkingdom:Bacteria;phylum:Bacteroidetes;class:Flavobacteriia;order:Flavobacteriales;family:Flavobacteriaceae;genus:Mesoflavibacter;species:Mesoflavibacter zeaxanthinifaciens;	pectate lyase	Carbon Cycling	Carbon degradation	Pectin
2:227485998_506	cellobiase	Anaerococcus lactolyticus ATCC 51172	superkingdom:Bacteria;phylum:Firmicutes;class:Clostridia;order:Clostridiales;family:Clostridiales Family XI. Incertae Sedis;genus:Anaerococcus;species:Anaerococcus lactolyticus;	beta-glucosidase	Carbon Cycling	Carbon degradation	Cellulose
116492703_1264	fthfs	Pediococcus pentosaceus ATCC 25745	superkingdom:Bacteria;phylum:Firmicutes;class:Bacilli;order:Lactobacillales;family:Lactobacillaceae;genus:Pediococcus;species:Pediococcus pentosaceus;	Formyltetrahydrofolate synthetase	Carbon Cycling	Carbon fixation	Reductive acetyl¨CCoA pathway
7:190014392_53	terc	Stenotrophomonas maltophilia K279a	superkingdom:Bacteria;phylum:Proteobacteria;class:Gammaproteobacteria;order:Xanthomonadales;family:Xanthomonadaceae;genus:Stenotrophomonas;species:Stenotrophomonas maltophilia;	putative efflux membrane protein	Metal Homeostasis	Tellurium	Detoxification
2:33504317_26	urec	Candidatus Blochmannia floridanus	superkingdom:Bacteria;phylum:Proteobacteria;class:Gammaproteobacteria;order:Enterobacteriales;family:Enterobacteriaceae;genus:Candidatus Blochmannia;	putative urease structural subunit C (alpha)	Nitrogen	Ammonification	NA
2:293374208_2032	ppk	Turicibacter sanguinis PC909	superkingdom:Bacteria;phylum:Firmicutes;class:Erysipelotrichia;order:Erysipelotrichales;family:Erysipelotrichaceae;genus:Turicibacter;species:Turicibacter sanguinis;	polyphosphate kinase 1	Phosphorus	Polyphosphate synthesis	NA
308737201_1	narg	uncultured prokaryote		membrane-bound nitrate-reductase alpha subunit	Nitrogen	Denitrification	NA
2:386420628_634	ppx	Thiothrix nivea DSM 5205	superkingdom:Bacteria;phylum:Proteobacteria;class:Gammaproteobacteria;order:Thiotrichales;family:Thiotrichaceae;genus:Thiothrix;species:Thiothrix nivea;	Ppx/GppA phosphatase	Phosphorus	Polyphosphate degradation	NA
2:238849664_676	atza	Clavispora lusitaniae ATCC 42720	superkingdom:Eukaryota;kingdom:Fungi;phylum:Ascomycota;class:Saccharomycetes;order:Saccharomycetales;family:Metschnikowiaceae;genus:Clavispora;species:Clavispora lusitaniae;	hypothetical protein CLUG_03256	Organic Remediation	Herbicides related compound	NA
4:374325488_1099	xylg	Pseudomonas sp. MC1	superkingdom:Bacteria;phylum:Proteobacteria;class:Gammaproteobacteria;order:Pseudomonadales;family:Pseudomonadaceae;genus:Pseudomonas;	2-hydroxymuconic semialdehyde dehydrogenase NahI	Organic Remediation	Aromatics	Aromatic carboxylic acid
2:357596851_119	mult_ring_12DiOx	Novosphingobium pentaromativorans US6-1	superkingdom:Bacteria;phylum:Proteobacteria;class:Alphaproteobacteria;order:Sphingomonadales;family:Sphingomonadaceae;genus:Novosphingobium;species:Novosphingobium pentaromativorans;	hypothetical protein NSU_4443	Organic Remediation	Aromatics	Other aromatics
2:70728595_863	chitinase	Pseudomonas fluorescens Pf-5	superkingdom:Bacteria;phylum:Proteobacteria;class:Gammaproteobacteria;order:Pseudomonadales;family:Pseudomonadaceae;genus:Pseudomonas;species:Pseudomonas protegens;	glycosyl hydrolase family protein	Carbon Cycling	Carbon degradation	Chitin
74038466_131	nirk	uncultured bacterium	superkingdom:Bacteria;	nitrite reductase	Nitrogen	Denitrification	NA
114150712_61	nirk	uncultured bacterium	superkingdom:Bacteria;	nitrite reductase	Nitrogen	Denitrification	NA
8:327197188_652	nirs	uncultured bacterium	superkingdom:Bacteria;	cytochrome cd1-containing nitrite reductase	Nitrogen	Denitrification	NA
23:20127128_235	one_ring_23diox	uncultured bacterium	superkingdom:Bacteria;	terminal aromatic dioxygenase alpha subunit	Organic Remediation	Aromatics	Other aromatics
2:344210020_1228	urec	Haloarcula hispanica ATCC 33960	superkingdom:Archaea;phylum:Euryarchaeota;class:Halobacteria;order:Halobacteriales;family:Halobacteriaceae;genus:Haloarcula;species:Haloarcula hispanica;	urease subunit alpha	Nitrogen	Ammonification	NA
2:198260474_73	CsoS1_CcmK	Verrucomicrobiae bacterium DG1235	superkingdom:Bacteria;phylum:Verrucomicrobia;class:Verrucomicrobiae;order:Verrucomicrobiales;	Bacterial microcompartments protein family	Carbon Cycling	Carbon fixation	Bacterial Microcompartments
7:166710199_565	linb	Xanthomonas oryzae pv. oryzicola BLS256	superkingdom:Bacteria;phylum:Proteobacteria;class:Gammaproteobacteria;order:Xanthomonadales;family:Xanthomonadaceae;genus:Xanthomonas;species:Xanthomonas oryzae;	haloalkane dehalogenase	Organic Remediation	Pesticides related compound	NA
2:147850096_1154	ppx	Synechococcus sp. RCC307	superkingdom:Bacteria;phylum:Cyanobacteria;order:Chroococcales;genus:Synechococcus;	Exopolyphosphatase	Phosphorus	Polyphosphate degradation	NA
2:340356255_700	cysJ	Sporosarcina newyorkensis 2681	superkingdom:Bacteria;phylum:Firmicutes;class:Bacilli;order:Bacillales;family:Planococcaceae;genus:Sporosarcina;species:Sporosarcina newyorkensis;	sulfite reductase [NADPH] hemoprotein alpha subunit	Sulfur	Reduction	NA
2:154488290_1909	amyA	Bifidobacterium adolescentis L2-32	superkingdom:Bacteria;phylum:Actinobacteria;class:Actinobacteria;order:Bifidobacteriales;family:Bifidobacteriaceae;genus:Bifidobacterium;species:Bifidobacterium adolescentis;	hypothetical protein BIFADO_01864	Carbon Cycling	Carbon degradation	Starch
2:334731350_554	cueo	Ramlibacter tataouinensis TTB310	superkingdom:Bacteria;phylum:Proteobacteria;class:Betaproteobacteria;order:Burkholderiales;family:Comamonadaceae;genus:Ramlibacter;species:Ramlibacter tataouinensis;	blue copper oxidase cueO precursor (Copper efflux oxidase)-like protein	Metal Homeostasis	Copper	Detoxification
2:15787973_174	dsrB	Desulfobulbus sp. DSM 2058	superkingdom:Bacteria;phylum:Proteobacteria;class:Deltaproteobacteria;order:Desulfobacterales;family:Desulfobulbaceae;genus:Desulfobulbus;	dissimilatory sulfite reductase beta subunit	Sulfur	sulfite reduction	NA
2:39649069_31	tfth	Rhodopseudomonas palustris CGA009	superkingdom:Bacteria;phylum:Proteobacteria;class:Alphaproteobacteria;order:Rhizobiales;family:Bradyrhizobiaceae;genus:Rhodopseudomonas;species:Rhodopseudomonas palustris;	putative hydroxyquinol 1,2-dioxygenase	Organic Remediation	Aromatics	Chlorinated aromatics
2:90414395_1621	nosz	Photobacterium profundum 3TCK	superkingdom:Bacteria;phylum:Proteobacteria;class:Gammaproteobacteria;order:Vibrionales;family:Vibrionaceae;genus:Photobacterium;species:Photobacterium profundum;	nitrous-oxide reductase precurser	Nitrogen	Denitrification	NA
158445254_1368	pula	Faecalibacterium prausnitzii M21/2	superkingdom:Bacteria;phylum:Firmicutes;class:Clostridia;order:Clostridiales;family:Ruminococcaceae;genus:Faecalibacterium;species:Faecalibacterium prausnitzii;	hypothetical protein FAEPRAM212_01068	Carbon Cycling	Carbon degradation	Starch
2:373894584_804	acetylglucosaminidase	Mucilaginibacter paludis DSM 18603	superkingdom:Bacteria;phylum:Bacteroidetes;class:Sphingobacteriia;order:Sphingobacteriales;family:Sphingobacteriaceae;genus:Mucilaginibacter;species:Mucilaginibacter paludis;	Glycoside hydrolase, family 20, catalytic core	Carbon Cycling	Carbon degradation	Chitin
13:139003077_1	nifh	uncultured nitrogen-fixing bacterium	superkingdom:Bacteria;	dinitrogenase reductase	Nitrogen	Nitrogen fixation	NA
5:228474638_1408	ppx	Staphylococcus hominis SK119	superkingdom:Bacteria;phylum:Firmicutes;class:Bacilli;order:Bacillales;family:Staphylococcaceae;genus:Staphylococcus;species:Staphylococcus hominis;	Ppx-GppA, Ppx/GppA phosphatase family protein	Phosphorus	Polyphosphate degradation	NA
2:260771357_1250	cda	Vibrio furnissii CIP 102972	superkingdom:Bacteria;phylum:Proteobacteria;class:Gammaproteobacteria;order:Vibrionales;family:Vibrionaceae;genus:Vibrio;species:Vibrio furnissii;	neopullulanase	Carbon Cycling	Carbon degradation	Starch
3:209487022_318	nosz	uncultured bacterium	superkingdom:Bacteria;	putative nitrous oxide reductase	Nitrogen	Denitrification	NA
2:328492255_775	nirb	Photobacterium leiognathi subsp. mandapamensis svers.1.1.	superkingdom:Bacteria;phylum:Proteobacteria;class:Gammaproteobacteria;order:Vibrionales;family:Vibrionaceae;genus:Photobacterium;species:Photobacterium leiognathi;	nitrite reductase [NAD(P)H], large subunit	Nitrogen	Assimilatory N reduction	NA
2:189345569_66	fccab	Chlorobium limicola DSM 245	superkingdom:Bacteria;phylum:Chlorobi;class:Chlorobia;order:Chlorobiales;family:Chlorobiaceae;genus:Chlorobium;species:Chlorobium limicola;	Flavocytochrome c sulfide dehydrogenase	Sulfur	Sulfide Oxidation	NA
2:300333194_194	ccmL	Oscillatoria sp. PCC 6506	superkingdom:Bacteria;phylum:Cyanobacteria;order:Oscillatoriales;genus:Oscillatoria;	ethanolamine utilization protein EutN/carboxysome structural protein Ccml	Carbon Cycling	Carbon fixation	Bacterial Microcompartments
2:315604618_460	amyA	Actinomyces sp. oral taxon 180 str. F0310	superkingdom:Bacteria;phylum:Actinobacteria;class:Actinobacteria;order:Actinomycetales;family:Actinomycetaceae;genus:Actinomyces;species:Actinomyces sp. oral taxon 180;	glycogen debranching enzyme GlgX	Carbon Cycling	Carbon degradation	Starch
23392973_304	nirs	uncultured bacterium	superkingdom:Bacteria;	nitrite reductase	Nitrogen	Denitrification	NA
4:315481480_494	sucD	Campylobacter upsaliensis JV21	superkingdom:Bacteria;phylum:Proteobacteria;class:Epsilonproteobacteria;order:Campylobacterales;family:Campylobacteraceae;genus:Campylobacter;species:Campylobacter upsaliensis;	succinyl-CoA synthetase subunit alpha	Carbon Cycling	Carbon fixation	Reductive tricarboxylic acid cycle
2:410454257_424	nfsa_2	Bacillus bataviensis LMG 21833	superkingdom:Bacteria;phylum:Firmicutes;class:Bacilli;order:Bacillales;family:Bacillaceae;genus:Bacillus;species:Bacillus bataviensis;	nitroreductase	Organic Remediation	Aromatics	Nitoaromatics
2:91777684_295	PRK	Burkholderia xenovorans LB400	superkingdom:Bacteria;phylum:Proteobacteria;class:Betaproteobacteria;order:Burkholderiales;family:Burkholderiaceae;genus:Burkholderia;species:Burkholderia xenovorans;	unnamed protein product	Carbon Cycling	Carbon fixation	Calvin cycle
3:209869140_549	dsra	uncultured marine bacterium	superkingdom:Bacteria;	reverse dissimilatory sulfite reductase alpha subunit	Sulfur	sulfite reduction	NA
2:327404595_682	terc	Fluviicola taffensis DSM 16823	superkingdom:Bacteria;phylum:Bacteroidetes;class:Flavobacteriia;order:Flavobacteriales;family:Cryomorphaceae;genus:Fluviicola;species:Fluviicola taffensis;	integral membrane protein, YkoY family	Metal Homeostasis	Tellurium	Detoxification
86772996_48	amyA	Bifidobacterium thermophilum	superkingdom:Bacteria;phylum:Actinobacteria;class:Actinobacteria;order:Bifidobacteriales;family:Bifidobacteriaceae;genus:Bifidobacterium;	alpha amylase	Carbon Cycling	Carbon degradation	Starch
2:340783652_1139	trze	Acidithiobacillus caldus SM-1	superkingdom:Bacteria;phylum:Proteobacteria;class:Gammaproteobacteria;order:Acidithiobacillales;family:Acidithiobacillaceae;genus:Acidithiobacillus;species:Acidithiobacillus caldus;	amidohydrolase, AtzE family	Organic Remediation	Herbicides related compound	NA
2:225042210_65	codh	Clostridium asparagiforme DSM 15981	superkingdom:Bacteria;phylum:Firmicutes;class:Clostridia;order:Clostridiales;family:Clostridiaceae;genus:Clostridium;species:Clostridium asparagiforme;	hypothetical protein CLOSTASPAR_05467	Carbon Cycling	Carbon fixation	Reductive acetyl¨CCoA pathway
2:237876503_189	tfda	Burkholderia glumae BGR1	superkingdom:Bacteria;phylum:Proteobacteria;class:Betaproteobacteria;order:Burkholderiales;family:Burkholderiaceae;genus:Burkholderia;species:Burkholderia glumae;	TauD/TfdA family dioxygenase	Organic Remediation	Aromatics	Chlorinated aromatics
6:313140859_14	amyA	Bifidobacterium bifidum NCIMB 41171	superkingdom:Bacteria;phylum:Actinobacteria;class:Actinobacteria;order:Bifidobacteriales;family:Bifidobacteriaceae;genus:Bifidobacterium;species:Bifidobacterium bifidum;	conserved hypothetical protein	Carbon Cycling	Carbon degradation	Starch
2:261369993_659	nifh	Methanocaldococcus vulcanius M7	superkingdom:Archaea;phylum:Euryarchaeota;class:Methanococci;order:Methanococcales;family:Methanocaldococcaceae;genus:Methanocaldococcus;species:Methanocaldococcus vulcanius;	nitrogenase iron protein	Nitrogen	Nitrogen fixation	NA
2:169826784_298	amyA	Lysinibacillus sphaericus C3-41	superkingdom:Bacteria;phylum:Firmicutes;class:Bacilli;order:Bacillales;family:Bacillaceae;genus:Lysinibacillus;species:Lysinibacillus sphaericus;	alpha-amylase	Carbon Cycling	Carbon degradation	Starch
4:365808300_1369	amyA	Streptomyces cattleya NRRL 8057 = DSM 46488	superkingdom:Bacteria;phylum:Actinobacteria;class:Actinobacteria;order:Actinomycetales;family:Streptomycetaceae;genus:Streptomyces;species:Streptomyces cattleya;	glycogen branching enzyme	Carbon Cycling	Carbon degradation	Starch
90903253_6	aoxb	uncultured bacterium	superkingdom:Bacteria;	arsenite oxidase	Metal Homeostasis	Arsenic	Detoxification
2:375262664_227	GAPDH_Calvin	Vibrio sp. EJY3	superkingdom:Bacteria;phylum:Proteobacteria;class:Gammaproteobacteria;order:Vibrionales;family:Vibrionaceae;genus:Vibrio;	unnamed protein product	Carbon Cycling	Carbon fixation	Calvin cycle
70673027_7	nifh	uncultured nitrogen-fixing bacterium	superkingdom:Bacteria;	dinitrogenase reductase	Nitrogen	Nitrogen fixation	NA
2:323365726_192	nifh	uncultured microorganism		putative nitrogenase reductase	Nitrogen	Nitrogen fixation	NA
3:82698269_98	nifh	uncultured methanogenic archaeon	superkingdom:Archaea;phylum:Euryarchaeota;	NifH	Nitrogen	Nitrogen fixation	NA
2:238787810_485	amyA	Yersinia frederiksenii ATCC 33641	superkingdom:Bacteria;phylum:Proteobacteria;class:Gammaproteobacteria;order:Enterobacteriales;family:Enterobacteriaceae;genus:Yersinia;species:Yersinia frederiksenii;	Alpha-amylase	Carbon Cycling	Carbon degradation	Starch
2:28971823_710	one_ring_12diox	Sphingomonas sp. P2	superkingdom:Bacteria;phylum:Proteobacteria;class:Alphaproteobacteria;order:Sphingomonadales;family:Sphingomonadaceae;genus:Sphingomonas;	large subunit of oxygenase	Organic Remediation	Aromatics	Other aromatics
33520884_148	nirk	uncultured bacterium	superkingdom:Bacteria;	nitrate reductase	Nitrogen	Denitrification	NA
2:158329924_606	pcpe	Azorhizobium caulinodans ORS 571	superkingdom:Bacteria;phylum:Proteobacteria;class:Alphaproteobacteria;order:Rhizobiales;family:Xanthobacteraceae;genus:Azorhizobium;species:Azorhizobium caulinodans;	maleylacetate reductase	Organic Remediation	Herbicides related compound	NA
4:288926591_2467	rgl	Prevotella buccae D17	superkingdom:Bacteria;phylum:Bacteroidetes;class:Bacteroidia;order:Bacteroidales;family:Prevotellaceae;genus:Prevotella;species:Prevotella buccae;	FG-GAP repeat domain protein	Carbon Cycling	Carbon degradation	Pectin
2:300723572_742	ppx	Xenorhabdus nematophila ATCC 19061	superkingdom:Bacteria;phylum:Proteobacteria;class:Gammaproteobacteria;order:Enterobacteriales;family:Enterobacteriaceae;genus:Xenorhabdus;species:Xenorhabdus nematophila;	ppx gene product	Phosphorus	Polyphosphate degradation	NA
2:365875601_425	acetylglucosaminidase	Elizabethkingia anophelis Ag1	superkingdom:Bacteria;phylum:Bacteroidetes;class:Flavobacteriia;order:Flavobacteriales;family:Flavobacteriaceae;genus:Elizabethkingia;species:Elizabethkingia anophelis;	beta-N-acetylhexosaminidase	Carbon Cycling	Carbon degradation	Chitin
197296840_1266	b_lactamase	uncultured bacterium BLR10	superkingdom:Bacteria;	putative response regulator	Virulence	Antibiotic resistance	Degradation
2:14025217_40	linb	Mesorhizobium loti MAFF303099	superkingdom:Bacteria;phylum:Proteobacteria;class:Alphaproteobacteria;order:Rhizobiales;family:Phyllobacteriaceae;genus:Mesorhizobium;species:Mesorhizobium loti;	haloalkane dehalogenase	Organic Remediation	Pesticides related compound	NA
2:300174107_1417	amyA	Leuconostoc gasicomitatum LMG 18811	superkingdom:Bacteria;phylum:Firmicutes;class:Bacilli;order:Lactobacillales;family:Leuconostocaceae;genus:Leuconostoc;species:Leuconostoc gasicomitatum;	oligo-1,6-glucosidase	Carbon Cycling	Carbon degradation	Starch
2:218172427_77	CsoS1_CcmK	Cyanothece sp. PCC 7424	superkingdom:Bacteria;phylum:Cyanobacteria;order:Chroococcales;genus:Cyanothece;	microcompartments protein	Carbon Cycling	Carbon fixation	Bacterial Microcompartments
321262022_461	tfda	Cryptococcus gattii WM276	superkingdom:Eukaryota;kingdom:Fungi;phylum:Basidiomycota;class:Tremellomycetes;order:Tremellales;family:Tremellaceae;genus:Filobasidiella;species:Cryptococcus gattii;	2,4-dichlorophenoxyacetate alpha-ketoglutarate dioxygenase	Organic Remediation	Aromatics	Chlorinated aromatics
2:388487119_1432	amyA	Modestobacter marinus	superkingdom:Bacteria;phylum:Actinobacteria;class:Actinobacteria;order:Actinomycetales;family:Geodermatophilaceae;genus:Modestobacter;	Trehalose synthase (Maltose alpha-D-glucosyltransferase)	Carbon Cycling	Carbon degradation	Starch
94983173_25	silicon_transporter	NA		NA	Metal Homeostasis	Silicon	Transport
3:23325374_1822	ara	Bifidobacterium longum NCC2705	superkingdom:Bacteria;phylum:Actinobacteria;class:Actinobacteria;order:Bifidobacteriales;family:Bifidobacteriaceae;genus:Bifidobacterium;species:Bifidobacterium longum;	similar to alpha-arabinofuranosidase I	Carbon Cycling	Carbon degradation	Hemicellulose
4:237655974_548	dehh109	Clostridium butyricum E4 str. BoNT E BL5262	superkingdom:Bacteria;phylum:Firmicutes;class:Clostridia;order:Clostridiales;family:Clostridiaceae;genus:Clostridium;species:Clostridium butyricum;	haloacid dehalogenase, type II	Organic Remediation	Chlorinated solvents	NA
2:383791683_1807	amyA	Spirochaeta africana DSM 8902	superkingdom:Bacteria;phylum:Spirochaetes;class:Spirochaetia;order:Spirochaetales;family:Spirochaetaceae;genus:Spirochaeta;species:Spirochaeta africana;	glycosidase	Carbon Cycling	Carbon degradation	Starch
2:40253048_119	dsrB	uncultured sulfate-reducing bacterium	superkingdom:Bacteria;	dissimilatory sulfite reductase beta subunit	Sulfur	sulfite reduction	NA
2:83853528_398	sqr	Oceanicaulis sp. HTCC2633	superkingdom:Bacteria;phylum:Proteobacteria;class:Alphaproteobacteria;order:Rhodobacterales;family:Hyphomonadaceae;genus:Oceanicaulis;	sulfide-quinone reductase	Sulfur	Sulfide Oxidation	NA
9:119391555_456	narg	uncultured bacterium	superkingdom:Bacteria;	nitrate reductase	Nitrogen	Denitrification	NA
2:227496021_292	mer	Actinomyces urogenitalis DSM 15434	superkingdom:Bacteria;phylum:Actinobacteria;class:Actinobacteria;order:Actinomycetales;family:Actinomycetaceae;genus:Actinomyces;species:Actinomyces urogenitalis;	possible mercury(II) reductase	Metal Homeostasis	Mercury	Detoxification
60476261_61	dsrB	uncultured bacterium	superkingdom:Bacteria;	dissimilatory sulfite reductase beta subunit	Sulfur	sulfite reduction	NA
2:218223343_200	amyA	Parabacteroides johnsonii DSM 18315	superkingdom:Bacteria;phylum:Bacteroidetes;class:Bacteroidia;order:Bacteroidales;family:Porphyromonadaceae;genus:Parabacteroides;species:Parabacteroides johnsonii;	hypothetical protein PRABACTJOHN_02619	Carbon Cycling	Carbon degradation	Starch
2:27817712_978	bphF1	Cupriavidus oxalaticus	superkingdom:Bacteria;phylum:Proteobacteria;class:Betaproteobacteria;order:Burkholderiales;family:Burkholderiaceae;genus:Cupriavidus;	putative 4-hydroxy-2-oxovalerate aldolase transmembrane protein	Organic Remediation	Aromatics	Polycyclic aromatics
2:288929960_1770	amyA	Prevotella sp. oral taxon 317 str. F0108	superkingdom:Bacteria;phylum:Bacteroidetes;class:Bacteroidia;order:Bacteroidales;family:Prevotellaceae;genus:Prevotella;species:Prevotella sp. oral taxon 317;	glycosyl hydrolase, family 13	Carbon Cycling	Carbon degradation	Starch
2:86609530_72	ppk	Synechococcus sp. JA-2-3B'a(2-13)	superkingdom:Bacteria;phylum:Cyanobacteria;order:Chroococcales;genus:Synechococcus;	polyphosphate kinase	Phosphorus	Polyphosphate synthesis	NA
2:153804290_815	sucD	Campylobacter hominis ATCC BAA-381	superkingdom:Bacteria;phylum:Proteobacteria;class:Epsilonproteobacteria;order:Campylobacterales;family:Campylobacteraceae;genus:Campylobacter;species:Campylobacter hominis;	succinate-CoA ligase, alpha subunit subfamily	Carbon Cycling	Carbon fixation	Reductive tricarboxylic acid cycle
2:260889295_370	amyA	Leptotrichia hofstadii F0254	superkingdom:Bacteria;phylum:Fusobacteria;class:Fusobacteriia;order:Fusobacteriales;family:Leptotrichiaceae;genus:Leptotrichia;species:Leptotrichia hofstadii;	neopullulanase	Carbon Cycling	Carbon degradation	Starch
2:289208048_282	ccmL	Thioalkalivibrio sp. K90mix	superkingdom:Bacteria;phylum:Proteobacteria;class:Gammaproteobacteria;order:Chromatiales;family:Ectothiorhodospiraceae;genus:Thioalkalivibrio;	carboxysome peptide B	Carbon Cycling	Carbon fixation	Bacterial Microcompartments
2:306530698_1093	xyla	Dickeya dadantii 3937	superkingdom:Bacteria;phylum:Proteobacteria;class:Gammaproteobacteria;order:Enterobacteriales;family:Enterobacteriaceae;genus:Dickeya;species:Dickeya dadantii;	D-xylose isomerase	Carbon Cycling	Carbon degradation	Hemicellulose
2:374621891_462	tehb	Ectothiorhodospira sp. PHS-1	superkingdom:Bacteria;phylum:Proteobacteria;class:Gammaproteobacteria;order:Chromatiales;family:Ectothiorhodospiraceae;genus:Ectothiorhodospira;	tellurite resistance protein TehB	Metal Homeostasis	Tellurium	Detoxification
4:240144578_1927	ara	Roseburia intestinalis L1-82	superkingdom:Bacteria;phylum:Firmicutes;class:Clostridia;order:Clostridiales;family:Lachnospiraceae;genus:Roseburia;species:Roseburia intestinalis;	putative secreted arabinosidase	Carbon Cycling	Carbon degradation	Hemicellulose
325302118_76	alkb	uncultured bacterium	superkingdom:Bacteria;	alkane monooxygenase	Organic Remediation	Other Hydrocarbons	NA
8:319638787_122	arsc	Neisseria mucosa C102	superkingdom:Bacteria;phylum:Proteobacteria;class:Betaproteobacteria;order:Neisseriales;family:Neisseriaceae;genus:Neisseria;species:Neisseria mucosa;	arsenate reductase	Metal Homeostasis	Arsenic	Detoxification
2:317502999_386	mannanase	Prevotella salivae DSM 15606	superkingdom:Bacteria;phylum:Bacteroidetes;class:Bacteroidia;order:Bacteroidales;family:Prevotellaceae;genus:Prevotella;species:Prevotella salivae;	mannan endo-1,4-beta-mannosidase	Carbon Cycling	Carbon degradation	Hemicellulose
2:294495600_812	rubisco	Methanohalophilus mahii DSM 5219	superkingdom:Archaea;phylum:Euryarchaeota;class:Methanomicrobia;order:Methanosarcinales;family:Methanosarcinaceae;genus:Methanohalophilus;species:Methanohalophilus mahii;	ribulose-bisphosphate carboxylase	Carbon Cycling	Carbon fixation	Calvin cycle
4:342316534_350	aoxb	uncultured bacterium	superkingdom:Bacteria;	arsenite oxidase large subunit	Metal Homeostasis	Arsenic	Detoxification
4:89332504_1009	dsrB	Desulfitobacterium hafniense Y51	superkingdom:Bacteria;phylum:Firmicutes;class:Clostridia;order:Clostridiales;family:Peptococcaceae;genus:Desulfitobacterium;species:Desulfitobacterium hafniense;	sulfite reductase dissimilatory-type beta subunit	Sulfur	sulfite reduction	NA
324998528_63	amyA	Pseudonocardia sp. P1	superkingdom:Bacteria;phylum:Actinobacteria;class:Actinobacteria;order:Actinomycetales;family:Pseudonocardiaceae;genus:Pseudonocardia;	alpha amylase catalytic region	Carbon Cycling	Carbon degradation	Starch
2:377822275_228	mhqa	Burkholderia sp. YI23	superkingdom:Bacteria;phylum:Proteobacteria;class:Betaproteobacteria;order:Burkholderiales;family:Burkholderiaceae;genus:Burkholderia;	MhqA	Organic Remediation	Aromatics	Nitoaromatics
2:126576784_405	RgaE	Algoriphagus sp. PR1	superkingdom:Bacteria;phylum:Bacteroidetes;class:Cytophagia;order:Cytophagales;family:Cyclobacteriaceae;genus:Algoriphagus;	putative carbohydrate esterase, Family 12, YesT	Carbon Cycling	Carbon degradation	Pectin
2:209524662_1157	urec	Arthrospira maxima CS-328	superkingdom:Bacteria;phylum:Cyanobacteria;order:Oscillatoriales;genus:Arthrospira;species:Arthrospira maxima;	urease, alpha subunit	Nitrogen	Ammonification	NA
2:238754472_984	cueo	Yersinia ruckeri ATCC 29473	superkingdom:Bacteria;phylum:Proteobacteria;class:Gammaproteobacteria;order:Enterobacteriales;family:Enterobacteriaceae;genus:Yersinia;species:Yersinia ruckeri;	Blue copper oxidase cueO	Metal Homeostasis	Copper	Detoxification
86278357_60	mannanase	Paenibacillus polymyxa	superkingdom:Bacteria;phylum:Firmicutes;class:Bacilli;order:Bacillales;family:Paenibacillaceae;genus:Paenibacillus;	Cel44C	Carbon Cycling	Carbon degradation	Hemicellulose
2:157323139_210	fosa	Serratia proteamaculans 568	superkingdom:Bacteria;phylum:Proteobacteria;class:Gammaproteobacteria;order:Enterobacteriales;family:Enterobacteriaceae;genus:Serratia;species:Serratia proteamaculans;	Glutathione transferase	Virulence	Antibiotic resistance	Degradation
146188539_92	dsrB	uncultured sulfate-reducing bacterium	superkingdom:Bacteria;	dissimilatory sulfite reductase beta subunit	Sulfur	sulfite reduction	NA
4:227357623_229	CsoS1_CcmK	Proteus mirabilis ATCC 29906	superkingdom:Bacteria;phylum:Proteobacteria;class:Gammaproteobacteria;order:Enterobacteriales;family:Enterobacteriaceae;genus:Proteus;species:Proteus mirabilis;	carbon dioxide concentrating mechanism/carboxysome shell protein	Carbon Cycling	Carbon fixation	Bacterial Microcompartments
2:320096104_142	amyA	Actinomyces sp. oral taxon 178 str. F0338	superkingdom:Bacteria;phylum:Actinobacteria;class:Actinobacteria;order:Actinomycetales;family:Actinomycetaceae;genus:Actinomyces;species:Actinomyces sp. oral taxon 178;	1,4-alpha-glucan branching enzyme	Carbon Cycling	Carbon degradation	Starch
55978101_1089	dsrB	uncultured sulfate-reducing bacterium	superkingdom:Bacteria;	dissimilatory sulfite reductase beta subunit	Sulfur	sulfite reduction	NA
2:161159688_664	ppk	Sorangium cellulosum 'So ce 56'	superkingdom:Bacteria;phylum:Proteobacteria;class:Deltaproteobacteria;order:Myxococcales;family:Polyangiaceae;genus:Sorangium;species:Sorangium cellulosum;	ppk	Phosphorus	Polyphosphate synthesis	NA
17:339301662_1769	pula	Streptococcus agalactiae ATCC 13813	superkingdom:Bacteria;phylum:Firmicutes;class:Bacilli;order:Lactobacillales;family:Streptococcaceae;genus:Streptococcus;species:Streptococcus agalactiae;	pullulanase	Carbon Cycling	Carbon degradation	Starch
302887096_1317	exopolygalacturonase_fungi	Nectria haematococca mpVI 77-13-4	superkingdom:Eukaryota;kingdom:Fungi;phylum:Ascomycota;class:Sordariomycetes;order:Hypocreales;family:Nectriaceae;genus:Nectria;species:Nectria haematococca;	hypothetical protein NECHADRAFT_106457	Carbon Cycling	Carbon degradation	Pectin
2:297140984_724	acetylglucosaminidase	Bacillus selenitireducens MLS10	superkingdom:Bacteria;phylum:Firmicutes;class:Bacilli;order:Bacillales;family:Bacillaceae;genus:Bacillus;species:Bacillus selenitireducens;	glycoside hydrolase family 3 domain protein	Carbon Cycling	Carbon degradation	Chitin
2:299525181_637	PRI	Hyphomicrobium denitrificans ATCC 51888	superkingdom:Bacteria;phylum:Proteobacteria;class:Alphaproteobacteria;order:Rhizobiales;family:Hyphomicrobiaceae;genus:Hyphomicrobium;species:Hyphomicrobium denitrificans;	ribose 5-phosphate isomerase	Carbon Cycling	Carbon fixation	Calvin cycle
2:315448041_908	pme	Ruminococcus albus 7	superkingdom:Bacteria;phylum:Firmicutes;class:Clostridia;order:Clostridiales;family:Ruminococcaceae;genus:Ruminococcus;species:Ruminococcus albus;	pectate lyase	Carbon Cycling	Carbon degradation	Pectin
3:312869193_445	ppx	Lactobacillus oris PB013-T2-3	superkingdom:Bacteria;phylum:Firmicutes;class:Bacilli;order:Lactobacillales;family:Lactobacillaceae;genus:Lactobacillus;species:Lactobacillus oris;	putative exopolyphosphatase	Phosphorus	Polyphosphate degradation	NA
2:224002893_471	hsp90_Stramenopiles	Thalassiosira pseudonana CCMP1335	superkingdom:Eukaryota;phylum:Bacillariophyta;class:Coscinodiscophyceae;family:Thalassiosiraceae;genus:Thalassiosira;species:Thalassiosira pseudonana;	HSP90 family member	Other	Phylogenetic	NA
2:225205073_406	ppx	Proteus penneri ATCC 35198	superkingdom:Bacteria;phylum:Proteobacteria;class:Gammaproteobacteria;order:Enterobacteriales;family:Enterobacteriaceae;genus:Proteus;species:Proteus penneri;	hypothetical protein PROPEN_00322	Phosphorus	Polyphosphate degradation	NA
2:239814984_1725	amyA	Variovorax paradoxus S110	superkingdom:Bacteria;phylum:Proteobacteria;class:Betaproteobacteria;order:Burkholderiales;family:Comamonadaceae;genus:Variovorax;species:Variovorax paradoxus;	glycogen debranching protein GlgX	Carbon Cycling	Carbon degradation	Starch
308233916_356	ppx	Atopobium vaginae DSM 15829	superkingdom:Bacteria;phylum:Actinobacteria;class:Actinobacteria;order:Coriobacteriales;family:Coriobacteriaceae;genus:Atopobium;species:Atopobium vaginae;	Ppx/GppA phosphatase	Phosphorus	Polyphosphate degradation	NA
2:347758386_422	tehb	Micavibrio aeruginosavorus ARL-13	superkingdom:Bacteria;phylum:Proteobacteria;class:Alphaproteobacteria;genus:Micavibrio;species:Micavibrio aeruginosavorus;	tellurite resistance TehB family protein	Metal Homeostasis	Tellurium	Detoxification
2:86557792_109	CsoS1_CcmK	Synechococcus sp. JA-2-3B'a(2-13)	superkingdom:Bacteria;phylum:Cyanobacteria;order:Chroococcales;genus:Synechococcus;	bacterial microcompartments family protein	Carbon Cycling	Carbon fixation	Bacterial Microcompartments
2:206572688_9	nifh	uncultured bacterium	superkingdom:Bacteria;	nitorgenase reductase	Nitrogen	Nitrogen fixation	NA
2:152991567_929	SoxB	Nitratiruptor sp. SB155-2	superkingdom:Bacteria;phylum:Proteobacteria;class:Epsilonproteobacteria;genus:Nitratiruptor;	sulfur oxidation protein SoxB	Sulfur	Sulfur Oxidation	NA
2:333487322_269	pcag	Mycobacterium sp. JDM601	superkingdom:Bacteria;phylum:Actinobacteria;class:Actinobacteria;order:Actinomycetales;family:Mycobacteriaceae;genus:Mycobacterium;	protocatechuate 34-dioxygenase alpha subunit	Organic Remediation	Aromatics	Other aromatics
2:229791268_660	amyA	Shuttleworthia satelles DSM 14600	superkingdom:Bacteria;phylum:Firmicutes;class:Clostridia;order:Clostridiales;family:Lachnospiraceae;genus:Shuttleworthia;species:Shuttleworthia satelles;	hypothetical protein GCWU000342_02076	Carbon Cycling	Carbon degradation	Starch
2:88866014_2663	rd	Jannaschia sp. CCS1	superkingdom:Bacteria;phylum:Proteobacteria;class:Alphaproteobacteria;order:Rhodobacterales;family:Rhodobacteraceae;genus:Jannaschia;	Reductive dehalogenase	Organic Remediation	Chlorinated solvents	NA
2:385669582_1312	urec	Streptomyces tsukubaensis NRRL18488	superkingdom:Bacteria;phylum:Actinobacteria;class:Actinobacteria;order:Actinomycetales;family:Streptomycetaceae;genus:Streptomyces;species:Streptomyces tsukubaensis;	urease subunit alpha	Nitrogen	Ammonification	NA
41367208_43	phenol_oxidase	uncultured Basidiomycota	superkingdom:Eukaryota;kingdom:Fungi;phylum:Basidiomycota;	laccase	Carbon Cycling	Carbon degradation	Lignin
4:124025317_1883	CsoS2	Prochlorococcus marinus str. NATL1A	superkingdom:Bacteria;phylum:Cyanobacteria;order:Prochlorales;family:Prochlorococcaceae;genus:Prochlorococcus;species:Prochlorococcus marinus;	carboxysome shell protein CsoS2	Carbon Cycling	Carbon fixation	Bacterial Microcompartments
6:317392163_243	rgl	Bacillus sp. BT1B_CT2	superkingdom:Bacteria;phylum:Firmicutes;class:Bacilli;order:Bacillales;family:Bacillaceae;genus:Bacillus;	YesX protein	Carbon Cycling	Carbon degradation	Pectin
2:224519944_801	rgl	Bacteroides cellulosilyticus DSM 14838	superkingdom:Bacteria;phylum:Bacteroidetes;class:Bacteroidia;order:Bacteroidales;family:Bacteroidaceae;genus:Bacteroides;species:Bacteroides cellulosilyticus;	hypothetical protein BACCELL_03333	Carbon Cycling	Carbon degradation	Pectin
2:241888638_205	tehb	Gemella haemolysans ATCC 10379	superkingdom:Bacteria;phylum:Firmicutes;class:Bacilli;order:Bacillales;genus:Gemella;species:Gemella haemolysans;	tellurite resistance protein TehB	Metal Homeostasis	Tellurium	Detoxification
2:88865992_963	vana	Jannaschia sp. CCS1	superkingdom:Bacteria;phylum:Proteobacteria;class:Alphaproteobacteria;order:Rhodobacterales;family:Rhodobacteraceae;genus:Jannaschia;	Rieske (2Fe-2S) protein	Carbon Cycling	Carbon degradation	Vanillin/Lignin
169605831_469	rgl	Phaeosphaeria nodorum SN15	superkingdom:Eukaryota;kingdom:Fungi;phylum:Ascomycota;class:Dothideomycetes;order:Pleosporales;family:Phaeosphaeriaceae;genus:Parastagonospora;species:Parastagonospora nodorum;	hypothetical protein SNOG_05946	Carbon Cycling	Carbon degradation	Pectin
332184445_377	GAPDH_Calvin	Francisella cf. novicida 3523	superkingdom:Bacteria;phylum:Proteobacteria;class:Gammaproteobacteria;order:Thiotrichales;family:Francisellaceae;genus:Francisella;species:Francisella novicida;	NAD-dependent glyceraldehyde-3-phosphate dehydrogenase	Carbon Cycling	Carbon fixation	Calvin cycle
56809515_186	nifh	uncultured bacterium	superkingdom:Bacteria;	nitrogenase iron protein	Nitrogen	Nitrogen fixation	NA
2:328923263_557	RgaE	gamma proteobacterium IMCC3088	superkingdom:Bacteria;phylum:Proteobacteria;class:Gammaproteobacteria;	lipolytic enzyme, G-D-S-L family	Carbon Cycling	Carbon degradation	Pectin
378402797_1	FBPase	Rhodospirillum photometricum DSM 122	superkingdom:Bacteria;phylum:Proteobacteria;class:Alphaproteobacteria;order:Rhodospirillales;family:Rhodospirillaceae;genus:Rhodospirillum;species:Rhodospirillum photometricum;	GlpX	Carbon Cycling	Carbon fixation	Calvin cycle
2:157692598_196	xyla	Bacillus pumilus SAFR-032	superkingdom:Bacteria;phylum:Firmicutes;class:Bacilli;order:Bacillales;family:Bacillaceae;genus:Bacillus;species:Bacillus pumilus;	xylose isomerase	Carbon Cycling	Carbon degradation	Hemicellulose
4:385696879_358	ppx	Haemophilus paraphrohaemolyticus HK411	superkingdom:Bacteria;phylum:Proteobacteria;class:Gammaproteobacteria;order:Pasteurellales;family:Pasteurellaceae;genus:Haemophilus;species:Haemophilus paraphrohaemolyticus;	exopolyphosphatase	Phosphorus	Polyphosphate degradation	NA
45524_51	ara	Cellvibrio japonicus	superkingdom:Bacteria;phylum:Proteobacteria;class:Gammaproteobacteria;order:Pseudomonadales;family:Pseudomonadaceae;genus:Cellvibrio;	Xylanase B	Carbon Cycling	Carbon degradation	Hemicellulose
2:328455699_999	amyA	Coriobacterium glomerans PW2	superkingdom:Bacteria;phylum:Actinobacteria;class:Actinobacteria;order:Coriobacteriales;family:Coriobacteriaceae;genus:Coriobacterium;species:Coriobacterium glomerans;	alpha amylase catalytic region	Carbon Cycling	Carbon degradation	Starch
5:170140632_535	pcpe	Burkholderia graminis C4D1M	superkingdom:Bacteria;phylum:Proteobacteria;class:Betaproteobacteria;order:Burkholderiales;family:Burkholderiaceae;genus:Burkholderia;species:Burkholderia graminis;	iron-containing alcohol dehydrogenase	Organic Remediation	Herbicides related compound	NA
2:323459982_128	aps_apra	Desulfovibrio desulfuricans ND132	superkingdom:Bacteria;phylum:Proteobacteria;class:Deltaproteobacteria;order:Desulfovibrionales;family:Desulfovibrionaceae;genus:Desulfovibrio;species:Desulfovibrio desulfuricans;	adenylylsulfate reductase, alpha subunit	Sulfur	adenylylsulfate reductase	NA
2:334137810_337	amyA	Paenibacillus sp. HGF7	superkingdom:Bacteria;phylum:Firmicutes;class:Bacilli;order:Bacillales;family:Paenibacillaceae;genus:Paenibacillus;	glycogen/starch synthase, ADP-glucose type	Carbon Cycling	Carbon degradation	Starch
3:356663200_63	xylj	Rhodococcus opacus PD630	superkingdom:Bacteria;phylum:Actinobacteria;class:Actinobacteria;order:Actinomycetales;family:Nocardiaceae;genus:Rhodococcus;species:Rhodococcus opacus;	2-oxopent-4-enoate hydratase	Organic Remediation	Aromatics	BTEX and related aromatics
431752_508	urec		superkingdom:Bacteria;phylum:Proteobacteria;class:Gammaproteobacteria;order:Enterobacteriales;family:Enterobacteriaceae;genus:Yersinia;	urease alpha subunit	Nitrogen	Ammonification	NA
2:126708216_734	GAPDH_Calvin	Sagittula stellata E-37	superkingdom:Bacteria;phylum:Proteobacteria;class:Alphaproteobacteria;order:Rhodobacterales;family:Rhodobacteraceae;genus:Sagittula;species:Sagittula stellata;	glyceraldehyde-3-phosphate dehydrogenase, type I	Carbon Cycling	Carbon fixation	Calvin cycle
2:242123429_704	b_lactamase	Desulfovibrio salexigens DSM 2638	superkingdom:Bacteria;phylum:Proteobacteria;class:Deltaproteobacteria;order:Desulfovibrionales;family:Desulfovibrionaceae;genus:Desulfovibrio;species:Desulfovibrio salexigens;	Beta-lactamase	Virulence	Antibiotic resistance	Degradation
119473371_735	glucoamylase	Neosartorya fischeri NRRL 181	superkingdom:Eukaryota;kingdom:Fungi;phylum:Ascomycota;class:Eurotiomycetes;order:Eurotiales;family:Trichocomaceae;genus:Neosartorya;species:Neosartorya fischeri;	alpha-glucosidase	Carbon Cycling	Carbon degradation	Starch
256669450_1	glucoamylase	Streptomyces sp. AA4	superkingdom:Bacteria;phylum:Actinobacteria;class:Actinobacteria;order:Actinomycetales;family:Streptomycetaceae;genus:Streptomyces;	glucan 1,4-alpha-glucosidase	Carbon Cycling	Carbon degradation	Starch
60593148_971	dsra	uncultured prokaryote		dissimilatory sulfite reductase alpha subunit	Sulfur	sulfite reduction	NA
2:303294878_995	alkb	Ahrensia sp. R2A130	superkingdom:Bacteria;phylum:Proteobacteria;class:Alphaproteobacteria;order:Rhodobacterales;family:Rhodobacteraceae;genus:Ahrensia;	alkane 1-monooxygenase	Organic Remediation	Other Hydrocarbons	NA
3:294476371_1276	alkh	Rhodobacter capsulatus SB 1003	superkingdom:Bacteria;phylum:Proteobacteria;class:Alphaproteobacteria;order:Rhodobacterales;family:Rhodobacteraceae;genus:Rhodobacter;species:Rhodobacter capsulatus;	aldehyde dehydrogenase-1 (NAD(+))	Organic Remediation	Other Hydrocarbons	NA
2:388553487_930	terc	Pseudomonas chlororaphis O6	superkingdom:Bacteria;phylum:Proteobacteria;class:Gammaproteobacteria;order:Pseudomonadales;family:Pseudomonadaceae;genus:Pseudomonas;species:Pseudomonas chlororaphis;	integral membrane protein, TerC family	Metal Homeostasis	Tellurium	Detoxification
34017126_50	dsra	uncultured bacterium	superkingdom:Bacteria;	dissimilatory sulfite reductase alpha subunit	Sulfur	sulfite reduction	NA
372271584_290	soxY	Marinobacterium stanieri S30	superkingdom:Bacteria;phylum:Proteobacteria;class:Gammaproteobacteria;order:Alteromonadales;family:Alteromonadaceae;genus:Marinobacterium;species:Marinobacterium stanieri;	hypothetical protein MstaS_10934	Sulfur	Sulfur Oxidation	NA
3:92089788_458	xyla	Lactobacillus reuteri 100-23	superkingdom:Bacteria;phylum:Firmicutes;class:Bacilli;order:Lactobacillales;family:Lactobacillaceae;genus:Lactobacillus;species:Lactobacillus reuteri;	Xylose isomerase	Carbon Cycling	Carbon degradation	Hemicellulose
2:78172077_18	soxY	Chlorobium chlorochromatii CaD3	superkingdom:Bacteria;phylum:Chlorobi;class:Chlorobia;order:Chlorobiales;family:Chlorobiaceae;genus:Chlorobium;species:Chlorobium chlorochromatii;	sulfur oxidation protein SoxA	Sulfur	Sulfur Oxidation	NA
2:262312602_579	catechol	Acinetobacter junii SH205	superkingdom:Bacteria;phylum:Proteobacteria;class:Gammaproteobacteria;order:Pseudomonadales;family:Moraxellaceae;genus:Acinetobacter;species:Acinetobacter junii;	catechol 1,2-dioxygenase	Organic Remediation	Aromatics	Other aromatics
2:126703039_984	cmci	Rhodobacterales bacterium HTCC2150	superkingdom:Bacteria;phylum:Proteobacteria;class:Alphaproteobacteria;order:Rhodobacterales;family:Rhodobacteraceae;	3-carboxy-cis,cis-muconate cycloisomerase	Organic Remediation	Aromatics	Other aromatics
2:311108592_81	SoxC	Achromobacter xylosoxidans A8	superkingdom:Bacteria;phylum:Proteobacteria;class:Betaproteobacteria;order:Burkholderiales;family:Alcaligenaceae;genus:Achromobacter;species:Achromobacter xylosoxidans;	sulfite-dehydrogenase	Sulfur	Sulfur Oxidation	NA
2:220908743_75	TIM	Cyanothece sp. PCC 7425	superkingdom:Bacteria;phylum:Cyanobacteria;order:Chroococcales;genus:Cyanothece;	unnamed protein product	Carbon Cycling	Carbon fixation	Calvin cycle
2:295699743_190	quinoline	Burkholderia sp. CCGE1002	superkingdom:Bacteria;phylum:Proteobacteria;class:Betaproteobacteria;order:Burkholderiales;family:Burkholderiaceae;genus:Burkholderia;	Rieske (2Fe-2S) iron-sulfur domain-containing protein	Organic Remediation	Aromatics	Polycyclic aromatics
2:330446645_1247	fthfs	Photobacterium leiognathi subsp. mandapamensis svers.1.1.	superkingdom:Bacteria;phylum:Proteobacteria;class:Gammaproteobacteria;order:Vibrionales;family:Vibrionaceae;genus:Photobacterium;species:Photobacterium leiognathi;	formate--tetrahydrofolate ligase family protein	Carbon Cycling	Carbon fixation	Reductive acetyl¨CCoA pathway
2:384116131_877	chitinase	Leptospira licerasiae serovar Varillal str. VAR 010	superkingdom:Bacteria;phylum:Spirochaetes;class:Spirochaetia;order:Spirochaetales;family:Leptospiraceae;genus:Leptospira;species:Leptospira licerasiae;	glycosyl hydrolase, family 18	Carbon Cycling	Carbon degradation	Chitin
15790271_552	atza	Halobacterium sp. NRC-1	superkingdom:Archaea;phylum:Euryarchaeota;class:Halobacteria;order:Halobacteriales;family:Halobacteriaceae;genus:Halobacterium;species:Halobacterium salinarum;	N-ethylammeline chlorohydrolase	Organic Remediation	Herbicides related compound	NA
189485784_279	amyA	Lactobacillus reuteri	superkingdom:Bacteria;phylum:Firmicutes;class:Bacilli;order:Lactobacillales;family:Lactobacillaceae;genus:Lactobacillus;	inactive glucansucrase	Carbon Cycling	Carbon degradation	Starch
2:332664167_1193	amyA	Haliscomenobacter hydrossis DSM 1100	superkingdom:Bacteria;phylum:Bacteroidetes;class:Sphingobacteriia;order:Sphingobacteriales;family:Saprospiraceae;genus:Haliscomenobacter;species:Haliscomenobacter hydrossis;	glycogen debranching protein GlgX	Carbon Cycling	Carbon degradation	Starch
390457162_49	mannanase	Paenibacillus peoriae KCTC 3763	superkingdom:Bacteria;phylum:Firmicutes;class:Bacilli;order:Bacillales;family:Paenibacillaceae;genus:Paenibacillus;species:Paenibacillus peoriae;	mannan endo-1,4-beta-mannosidase B	Carbon Cycling	Carbon degradation	Hemicellulose
3:386273485_7	exaa(moxf)	Methylophaga sp. JAM1	superkingdom:Bacteria;phylum:Proteobacteria;class:Gammaproteobacteria;order:Thiotrichales;family:Piscirickettsiaceae;genus:Methylophaga;	Methanol dehydrogenase large subunit protein	Organic Remediation	Chlorinated solvents	NA
4:352685594_746	ppx	Acidaminococcus intestini RyC-MR95	superkingdom:Bacteria;phylum:Firmicutes;class:Negativicutes;order:Selenomonadales;family:Acidaminococcaceae;genus:Acidaminococcus;species:Acidaminococcus intestini;	ppx gene product	Phosphorus	Polyphosphate degradation	NA
261414291_220	msad	Pseudomonas sp. JS189	superkingdom:Bacteria;phylum:Proteobacteria;class:Gammaproteobacteria;order:Pseudomonadales;family:Pseudomonadaceae;genus:Pseudomonas;	malonate semialdehyde decarboxylase	Organic Remediation	Others	NA
223714288_101	arra	uncultured bacterium	superkingdom:Bacteria;	arsenate respiratory reductase	Metal Homeostasis	Arsenic	Detoxification
2:295413016_989	rubisco	Kyrpidia tusciae DSM 2912	superkingdom:Bacteria;phylum:Firmicutes;class:Bacilli;order:Bacillales;family:Alicyclobacillaceae;genus:Kyrpidia;species:Kyrpidia tusciae;	Ribulose-bisphosphate carboxylase	Carbon Cycling	Carbon fixation	Calvin cycle
2:210074348_145	pme_Cdeg	Penicillium marneffei ATCC 18224	superkingdom:Eukaryota;kingdom:Fungi;phylum:Ascomycota;class:Eurotiomycetes;order:Eurotiales;family:Trichocomaceae;genus:Talaromyces;species:Talaromyces marneffei;	pectin methylesterase, putative	Carbon Cycling	Carbon degradation	Pectin
2:259170208_447	ppx	Lactobacillus antri DSM 16041	superkingdom:Bacteria;phylum:Firmicutes;class:Bacilli;order:Lactobacillales;family:Lactobacillaceae;genus:Lactobacillus;species:Lactobacillus antri;	exopolyphosphatase	Phosphorus	Polyphosphate degradation	NA
2:254509313_24	acetylglucosaminidase	Vibrio parahaemolyticus 16	superkingdom:Bacteria;phylum:Proteobacteria;class:Gammaproteobacteria;order:Vibrionales;family:Vibrionaceae;genus:Vibrio;	N,N'-diacetylchitobiase	Carbon Cycling	Carbon degradation	Chitin
2:157911563_88	GAPDH_Calvin	Dinoroseobacter shibae DFL 12	superkingdom:Bacteria;phylum:Proteobacteria;class:Alphaproteobacteria;order:Rhodobacterales;family:Rhodobacteraceae;genus:Dinoroseobacter;species:Dinoroseobacter shibae;	glyceraldehyde-3-phosphate dehydrogenase	Carbon Cycling	Carbon fixation	Calvin cycle
3:117928665_1056	exochitinase	Acidothermus cellulolyticus 11B	superkingdom:Bacteria;phylum:Actinobacteria;class:Actinobacteria;order:Actinomycetales;family:Acidothermaceae;genus:Acidothermus;species:Acidothermus cellulolyticus;	chitinase. Glycosyl Hydrolase family 18.	Carbon Cycling	Carbon degradation	Chitin
2:256715184_830	ppx	Lactobacillus coleohominis 101-4-CHN	superkingdom:Bacteria;phylum:Firmicutes;class:Bacilli;order:Lactobacillales;family:Lactobacillaceae;genus:Lactobacillus;species:Lactobacillus coleohominis;	exopolyphosphatase	Phosphorus	Polyphosphate degradation	NA
148474800_152	napa	uncultured bacterium	superkingdom:Bacteria;	periplasmic nitrate reductase	Nitrogen	Dissimilatory N reduction	NA
363543095_1202	amyA	Mycoplasma ovipneumoniae SC01	superkingdom:Bacteria;phylum:Tenericutes;class:Mollicutes;order:Mycoplasmatales;family:Mycoplasmataceae;genus:Mycoplasma;species:Mycoplasma ovipneumoniae;	oligo-1,6-glucosidase	Carbon Cycling	Carbon degradation	Starch
118424424_858	dsra	uncultured sulfate-reducing bacterium	superkingdom:Bacteria;	dissimilatory sulfite reductase alpha subunit	Sulfur	sulfite reduction	NA
284443995_239	nirs	uncultured organism		cd1 nitrite reductase	Nitrogen	Denitrification	NA
2:336398218_1298	amyA	Prevotella multisaccharivorax DSM 17128	superkingdom:Bacteria;phylum:Bacteroidetes;class:Bacteroidia;order:Bacteroidales;family:Prevotellaceae;genus:Prevotella;species:Prevotella multisaccharivorax;	alpha amylase catalytic region	Carbon Cycling	Carbon degradation	Starch
2:297628844_769	acetylglucosaminidase	Xenorhabdus nematophila ATCC 19061	superkingdom:Bacteria;phylum:Proteobacteria;class:Gammaproteobacteria;order:Enterobacteriales;family:Enterobacteriaceae;genus:Xenorhabdus;species:Xenorhabdus nematophila;	Chitobiase precursor (N-acetyl-beta-glucosaminidase) (Beta-N-acetylhexosaminidase)	Carbon Cycling	Carbon degradation	Chitin
82527177_1455	silicon_transporter	NA		NA	Metal Homeostasis	Silicon	Transport
2:302434560_138	bphd	Streptomyces sp. AA4	superkingdom:Bacteria;phylum:Actinobacteria;class:Actinobacteria;order:Actinomycetales;family:Streptomycetaceae;genus:Streptomyces;	2-hydroxy-6-oxo-6-phenylhexa-2,4-dienoate hydrolase	Organic Remediation	Aromatics	Polycyclic aromatics
2:358445082_116	pcag	Corynebacterium casei UCMA 3821	superkingdom:Bacteria;phylum:Actinobacteria;class:Actinobacteria;order:Actinomycetales;family:Corynebacteriaceae;genus:Corynebacterium;species:Corynebacterium casei;	protocatechuate 3,4-dioxygenase subunit alpha	Organic Remediation	Aromatics	Other aromatics
2:91788100_205	mer	Polaromonas sp. JS666	superkingdom:Bacteria;phylum:Proteobacteria;class:Betaproteobacteria;order:Burkholderiales;family:Comamonadaceae;genus:Polaromonas;	Mercuric reductase MerA	Metal Homeostasis	Mercury	Detoxification
8:363805672_133	catechol_b	uncultured bacterium	superkingdom:Bacteria;	catechol 2,3 dioxygenase, partial	Organic Remediation	Aromatics	Other aromatics
164455598_113	chitinase	uncultured bacterium	superkingdom:Bacteria;	chitinase	Carbon Cycling	Carbon degradation	Chitin
2:171281382_1594	urec	Streptococcus infantarius subsp. infantarius ATCC BAA-102	superkingdom:Bacteria;phylum:Firmicutes;class:Bacilli;order:Lactobacillales;family:Streptococcaceae;genus:Streptococcus;species:Streptococcus infantarius;	hypothetical protein STRINF_01822	Nitrogen	Ammonification	NA
5:11345446_100	b_lactamase	Acinetobacter baumannii	superkingdom:Bacteria;phylum:Proteobacteria;class:Gammaproteobacteria;order:Pseudomonadales;family:Moraxellaceae;genus:Acinetobacter;	oxacillinase	Virulence	Antibiotic resistance	Degradation
339275449_179	mult_ring_12DiOx	Paenibacillus sp. TSY30	superkingdom:Bacteria;phylum:Firmicutes;class:Bacilli;order:Bacillales;family:Paenibacillaceae;genus:Paenibacillus;	putative naphthalene dioxygenase large subunit	Organic Remediation	Aromatics	Other aromatics
2:38016628_900	nitrilase	Klebsiella pneumoniae	superkingdom:Bacteria;phylum:Proteobacteria;class:Gammaproteobacteria;order:Enterobacteriales;family:Enterobacteriaceae;genus:Klebsiella;	hypothetical protein LV044	Organic Remediation	Aromatics	Other aromatics
7:356690426_480	nirs	uncultured bacterium	superkingdom:Bacteria;	nitrite reductase	Nitrogen	Denitrification	NA
2:70725416_705	Sir	Staphylococcus haemolyticus JCSC1435	superkingdom:Bacteria;phylum:Firmicutes;class:Bacilli;order:Bacillales;family:Staphylococcaceae;genus:Staphylococcus;species:Staphylococcus haemolyticus;	sulfite reductase subunit beta	Sulfur	sulfite reduction	NA
118424350_11	dsrB	uncultured sulfate-reducing bacterium	superkingdom:Bacteria;	dissimilatory sulfite reductase beta subunit	Sulfur	sulfite reduction	NA
194474803_1	arra	uncultured bacterium	superkingdom:Bacteria;	arsenate respiratory reductase catalytic subunit	Metal Homeostasis	Arsenic	Detoxification
2:355385936_1530	amyA	Clostridium clostridioforme 2_1_49FAA	superkingdom:Bacteria;phylum:Firmicutes;class:Clostridia;order:Clostridiales;family:Clostridiaceae;genus:Clostridium;species:Clostridium clostridioforme;	hypothetical protein HMPREF9467_01334	Carbon Cycling	Carbon degradation	Starch
2:383781182_1839	amyA	Actinoplanes missouriensis 431	superkingdom:Bacteria;phylum:Actinobacteria;class:Actinobacteria;order:Actinomycetales;family:Micromonosporaceae;genus:Actinoplanes;species:Actinoplanes missouriensis;	putative glycogen debranching enzyme	Carbon Cycling	Carbon degradation	Starch
2:114328063_981	FBPase	Granulibacter bethesdensis CGDNIH1	superkingdom:Bacteria;phylum:Proteobacteria;class:Alphaproteobacteria;order:Rhodospirillales;family:Acetobacteraceae;genus:Granulibacter;species:Granulibacter bethesdensis;	glpX gene product	Carbon Cycling	Carbon fixation	Calvin cycle
299006976_5	mg_chelatase	Chromera velia	superkingdom:Eukaryota;phylum:Chromerida;genus:Chromera;	plastid Mg-protoporyphyrin IX chelatase	Secondary metabolism	Pigments	Chlorophyll
63086958_5	cutinase	Phytophthora infestans	superkingdom:Eukaryota;order:Peronosporales;genus:Phytophthora;	cutinase, putative	Carbon Cycling	Carbon degradation	Cutin
2:238715556_629	alginase	Yersinia bercovieri ATCC 43970	superkingdom:Bacteria;phylum:Proteobacteria;class:Gammaproteobacteria;order:Enterobacteriales;family:Enterobacteriaceae;genus:Yersinia;species:Yersinia bercovieri;	hypothetical protein yberc0001_8440	Carbon Cycling	Carbon degradation	Alginate
6540593_241	fcbc	Pseudomonas sp. DJ-12	superkingdom:Bacteria;phylum:Proteobacteria;	4-hydroxybenzoyl CoA thioesterase	Organic Remediation	Aromatics	Chlorinated aromatics
2:256828632_619	phn	Desulfomicrobium baculatum DSM 4028	superkingdom:Bacteria;phylum:Proteobacteria;class:Deltaproteobacteria;order:Desulfovibrionales;family:Desulfomicrobiaceae;genus:Desulfomicrobium;species:Desulfomicrobium baculatum;	phosphonate metabolism protein PhnM	Organic Remediation	Herbicides related compound	NA
342809171_436	fthfs	Vibrio splendidus ATCC 33789	superkingdom:Bacteria;phylum:Proteobacteria;class:Gammaproteobacteria;order:Vibrionales;family:Vibrionaceae;genus:Vibrio;species:Vibrio splendidus;	formate--tetrahydrofolate ligase	Carbon Cycling	Carbon fixation	Reductive acetyl¨CCoA pathway
4:398869560_32	xylj	Pseudomonas sp. GM74	superkingdom:Bacteria;phylum:Proteobacteria;class:Gammaproteobacteria;order:Pseudomonadales;family:Pseudomonadaceae;genus:Pseudomonas;	2-oxopent-4-enoate hydratase	Organic Remediation	Aromatics	BTEX and related aromatics
2:296426465_76	phenol_oxidase	uncultured bacterium	superkingdom:Bacteria;	putative laccase	Carbon Cycling	Carbon degradation	Lignin
237846168_121	dsrB	uncultured sulfate-reducing bacterium	superkingdom:Bacteria;	dissimilatory sulfite reductase beta subunit	Sulfur	sulfite reduction	NA
2:407256562_563	bphd	Cycloclasticus sp. P1	superkingdom:Bacteria;phylum:Proteobacteria;class:Gammaproteobacteria;order:Thiotrichales;family:Piscirickettsiaceae;genus:Cycloclasticus;	Alpha/beta hydrolase fold protein	Organic Remediation	Aromatics	Polycyclic aromatics
255040406_125	aps_apra	delta proteobacterium JS_SRB250Lac	superkingdom:Bacteria;phylum:Proteobacteria;class:Deltaproteobacteria;	AprA, partial	Sulfur	adenylylsulfate reductase	NA
2:354582973_861	cysJ	Paenibacillus lactis 154	superkingdom:Bacteria;phylum:Firmicutes;class:Bacilli;order:Bacillales;family:Paenibacillaceae;genus:Paenibacillus;species:Paenibacillus lactis;	sulfite reductase (NADPH) flavoprotein, alpha chain	Sulfur	Reduction	NA
3:313121181_830	fthfs	Streptococcus pseudoporcinus SPIN 20026	superkingdom:Bacteria;phylum:Firmicutes;class:Bacilli;order:Lactobacillales;family:Streptococcaceae;genus:Streptococcus;species:Streptococcus pseudoporcinus;	formate--tetrahydrofolate ligase	Carbon Cycling	Carbon fixation	Reductive acetyl¨CCoA pathway
2:378597503_1141	fccab	Sutterella parvirubra YIT 11816	superkingdom:Bacteria;phylum:Proteobacteria;class:Betaproteobacteria;order:Burkholderiales;family:Sutterellaceae;genus:Sutterella;species:Sutterella parvirubra;	Tat pathway signal sequence domain protein	Sulfur	Sulfide Oxidation	NA
2:75703975_701	nifh	Anabaena variabilis ATCC 29413	superkingdom:Bacteria;phylum:Cyanobacteria;order:Nostocales;family:Nostocaceae;genus:Anabaena;species:Anabaena variabilis;	Nitrogenase iron protein	Nitrogen	Nitrogen fixation	NA
2:257124886_82	CsoS1_CcmK	Leptotrichia buccalis C-1013-b	superkingdom:Bacteria;phylum:Fusobacteria;class:Fusobacteriia;order:Fusobacteriales;family:Leptotrichiaceae;genus:Leptotrichia;species:Leptotrichia buccalis;	microcompartments protein	Carbon Cycling	Carbon fixation	Bacterial Microcompartments
379067075_361	nitro	Pseudomonas stutzeri ATCC 14405 = CCUG 16156	superkingdom:Bacteria;phylum:Proteobacteria;class:Gammaproteobacteria;order:Pseudomonadales;family:Pseudomonadaceae;genus:Pseudomonas;species:Pseudomonas stutzeri;	xenobiotic reductase	Organic Remediation	Others	NA
2:354614973_698	linb	Saccharomonospora paurometabolica YIM 90007	superkingdom:Bacteria;phylum:Actinobacteria;class:Actinobacteria;order:Actinomycetales;family:Pseudonocardiaceae;genus:Saccharomonospora;species:Saccharomonospora paurometabolica;	Haloalkane dehalogenase	Organic Remediation	Pesticides related compound	NA
2:116749742_895	nitrilase	Syntrophobacter fumaroxidans MPOB	superkingdom:Bacteria;phylum:Proteobacteria;class:Deltaproteobacteria;order:Syntrophobacterales;family:Syntrophobacteraceae;genus:Syntrophobacter;species:Syntrophobacter fumaroxidans;	Nitrilase/cyanide hydratase and apolipoprotein N-acyltransferase	Organic Remediation	Aromatics	Other aromatics
2:301795972_894	cysJ	gamma proteobacterium HdN1	superkingdom:Bacteria;phylum:Proteobacteria;class:Gammaproteobacteria;	NADPH-sulfite reductase flavoprotein subunit	Sulfur	Reduction	NA
2:389870432_490	terc	Advenella kashmirensis WT001	superkingdom:Bacteria;phylum:Proteobacteria;class:Betaproteobacteria;order:Burkholderiales;family:Alcaligenaceae;genus:Advenella;species:Advenella kashmirensis;	hypothetical protein TKWG_00840	Metal Homeostasis	Tellurium	Detoxification
59894160_1550	hsp90_Stramenopiles	Pythium graminicola	superkingdom:Eukaryota;order:Pythiales;family:Pythiaceae;genus:Pythium;	heat shock protein 90	Other	Phylogenetic	NA
2:154692592_2	phospholipase_D_fungi	Sclerotinia sclerotiorum 1980	superkingdom:Eukaryota;kingdom:Fungi;phylum:Ascomycota;class:Leotiomycetes;order:Helotiales;family:Sclerotiniaceae;genus:Sclerotinia;species:Sclerotinia sclerotiorum;	hypothetical protein SS1G_08193	Carbon Cycling	Carbon degradation	Phospholipids
2:303237646_87	amyA	Prevotella disiens FB035-09AN	superkingdom:Bacteria;phylum:Bacteroidetes;class:Bacteroidia;order:Bacteroidales;family:Prevotellaceae;genus:Prevotella;species:Prevotella disiens;	alpha amylase, catalytic domain protein	Carbon Cycling	Carbon degradation	Starch
296806635_291	Sir	Arthroderma otae CBS 113480	superkingdom:Eukaryota;kingdom:Fungi;phylum:Ascomycota;class:Eurotiomycetes;order:Onygenales;family:Arthrodermataceae;genus:Arthroderma;species:Arthroderma otae;	sulfite reductase beta subunit	Sulfur	sulfite reduction	NA
17:169296972_199	CsoS1_CcmK	Clostridium perfringens C str. JGS1495	superkingdom:Bacteria;phylum:Firmicutes;class:Clostridia;order:Clostridiales;family:Clostridiaceae;genus:Clostridium;species:Clostridium perfringens;	ethanolamine utilization protein	Carbon Cycling	Carbon fixation	Bacterial Microcompartments
291548192_255	cda	Ruminococcus sp. SR1/5	superkingdom:Bacteria;phylum:Firmicutes;class:Clostridia;order:Clostridiales;family:Ruminococcaceae;genus:Ruminococcus;	Glycosidases	Carbon Cycling	Carbon degradation	Starch
22295628_860	xylanase	Thermosynechococcus elongatus BP-1	superkingdom:Bacteria;phylum:Cyanobacteria;order:Chroococcales;genus:Thermosynechococcus;species:Thermosynechococcus elongatus;	tlr1902	Carbon Cycling	Carbon degradation	Hemicellulose
3:404608542_265	nbac	Myroides odoratimimus CIP 103059	superkingdom:Bacteria;phylum:Bacteroidetes;class:Flavobacteriia;order:Flavobacteriales;family:Flavobacteriaceae;genus:Myroides;species:Myroides odoratimimus;	3-hydroxyanthranilate 3,4-dioxygenase	Organic Remediation	Aromatics	Nitoaromatics
2:150014758_108	rubisco	uncultured gamma proteobacterium	superkingdom:Bacteria;phylum:Proteobacteria;class:Gammaproteobacteria;	ribulose-1,5-bisphosphate carboxylase/oxygenase large subunit	Carbon Cycling	Carbon fixation	Calvin cycle
2:288862601_164	xylanase	Clostridium hathewayi DSM 13479	superkingdom:Bacteria;phylum:Firmicutes;class:Clostridia;order:Clostridiales;family:Clostridiaceae;genus:Clostridium;species:Clostridium hathewayi;	xylosidase/arabinosidase	Carbon Cycling	Carbon degradation	Hemicellulose
6:336295956_630	terc	Paenibacillus mucilaginosus KNP414	superkingdom:Bacteria;phylum:Firmicutes;class:Bacilli;order:Bacillales;family:Paenibacillaceae;genus:Paenibacillus;species:Paenibacillus mucilaginosus;	Integral membrane protein TerC	Metal Homeostasis	Tellurium	Detoxification
2:189193225_502	rgh	Pyrenophora tritici-repentis Pt-1C-BFP	superkingdom:Eukaryota;kingdom:Fungi;phylum:Ascomycota;class:Dothideomycetes;order:Pleosporales;family:Pleosporaceae;genus:Pyrenophora;species:Pyrenophora tritici-repentis;	rhamnogalacturonan lyase	Carbon Cycling	Carbon degradation	Pectin
2:167772155_1494	ppk	Anaerotruncus colihominis DSM 17241	superkingdom:Bacteria;phylum:Firmicutes;class:Clostridia;order:Clostridiales;family:Ruminococcaceae;genus:Anaerotruncus;species:Anaerotruncus colihominis;	hypothetical protein ANACOL_03530	Phosphorus	Polyphosphate synthesis	NA
3:159042066_1135	mer	Caldivirga maquilingensis IC-167	superkingdom:Archaea;phylum:Crenarchaeota;class:Thermoprotei;order:Thermoproteales;family:Thermoproteaceae;genus:Caldivirga;species:Caldivirga maquilingensis;	mercuric reductase	Metal Homeostasis	Mercury	Detoxification
2:126736929_23	dehh109	Roseobacter sp. SK209-2-6	superkingdom:Bacteria;phylum:Proteobacteria;class:Alphaproteobacteria;order:Rhodobacterales;family:Rhodobacteraceae;genus:Roseobacter;	haloacid dehalogenase, type II	Organic Remediation	Chlorinated solvents	NA
2:386846789_951	terc	Actinoplanes sp. SE50/110	superkingdom:Bacteria;phylum:Actinobacteria;class:Actinobacteria;order:Actinomycetales;family:Micromonosporaceae;genus:Actinoplanes;	hypothetical protein ACPL_1837	Metal Homeostasis	Tellurium	Detoxification
4:15157719_858	pcpe	Agrobacterium tumefaciens str. C58	superkingdom:Bacteria;phylum:Proteobacteria;class:Alphaproteobacteria;order:Rhizobiales;family:Rhizobiaceae;genus:Agrobacterium;species:Agrobacterium tumefaciens;	AGR_C_4594p	Organic Remediation	Herbicides related compound	NA
2:359363407_96	terc	Achromobacter arsenitoxydans SY8	superkingdom:Bacteria;phylum:Proteobacteria;class:Betaproteobacteria;order:Burkholderiales;family:Alcaligenaceae;genus:Achromobacter;species:Achromobacter arsenitoxydans;	hypothetical protein KYC_16602	Metal Homeostasis	Tellurium	Detoxification
3:353451579_1	cutinase	Mycobacterium abscessus 47J26	superkingdom:Bacteria;phylum:Actinobacteria;class:Actinobacteria;order:Actinomycetales;family:Mycobacteriaceae;genus:Mycobacterium;species:Mycobacterium abscessus;	cutinase cut3	Carbon Cycling	Carbon degradation	Cutin
2:254040331_206	GAPDH_Calvin	Candidatus Liberibacter asiaticus str. psy62	superkingdom:Bacteria;phylum:Proteobacteria;class:Alphaproteobacteria;order:Rhizobiales;family:Rhizobiaceae;genus:Candidatus Liberibacter;species:Candidatus Liberibacter asiaticus;	Glyceraldehyde 3-Phosphate Dehydrogenase	Carbon Cycling	Carbon fixation	Calvin cycle
2:295699736_689	bphd	Burkholderia sp. CCGE1002	superkingdom:Bacteria;phylum:Proteobacteria;class:Betaproteobacteria;order:Burkholderiales;family:Burkholderiaceae;genus:Burkholderia;	alpha/beta hydrolase	Organic Remediation	Aromatics	Polycyclic aromatics
5:52081406_132	pectinase (pectate_lyase)	Bacillus licheniformis ATCC 14580	superkingdom:Bacteria;phylum:Firmicutes;class:Bacilli;order:Bacillales;family:Bacillaceae;genus:Bacillus;species:Bacillus licheniformis;	pectate lyase, polysaccharide lyase family 1	Carbon Cycling	Carbon degradation	Pectin
121699582_1170	tannase_Cdeg	Aspergillus clavatus NRRL 1	superkingdom:Eukaryota;kingdom:Fungi;phylum:Ascomycota;class:Eurotiomycetes;order:Eurotiales;family:Trichocomaceae;genus:Aspergillus;species:Aspergillus clavatus;	feruloyl esterase, putative	Carbon Cycling	Carbon degradation	Tannins
2:218714076_725	lactase_fungi	Talaromyces stipitatus ATCC 10500	superkingdom:Eukaryota;kingdom:Fungi;phylum:Ascomycota;class:Eurotiomycetes;order:Eurotiales;family:Trichocomaceae;genus:Talaromyces;species:Talaromyces stipitatus;	beta-galactosidase, putative	Carbon Cycling	Carbon degradation	Lactose
2:307949826_101	rubisco	uncultured bacterium	superkingdom:Bacteria;	ribulose-1,5-bisphosphate carboxylase/oxygenase form II	Carbon Cycling	Carbon fixation	Calvin cycle
2:163854562_551	cmci	Bordetella petrii DSM 12804	superkingdom:Bacteria;phylum:Proteobacteria;class:Betaproteobacteria;order:Burkholderiales;family:Alcaligenaceae;genus:Bordetella;species:Bordetella petrii;	3-carboxy-cis,cis-muconate cycloisomerase	Organic Remediation	Aromatics	Other aromatics
2:373479046_11	CsoS1_CcmK	Singulisphaera acidiphila DSM 18658	superkingdom:Bacteria;phylum:Planctomycetes;class:Planctomycetia;order:Planctomycetales;family:Planctomycetaceae;genus:Singulisphaera;species:Singulisphaera acidiphila;	microcompartments protein	Carbon Cycling	Carbon fixation	Bacterial Microcompartments
8:1255468_56	nifh	unidentified bacterium	superkingdom:Bacteria;	alpha subunit of dinitrogenase reductase (Fe protein)	Nitrogen	Nitrogen fixation	NA
387854179_436	acetylglucosaminidase	Emticicia oligotrophica DSM 17448	superkingdom:Bacteria;phylum:Bacteroidetes;class:Cytophagia;order:Cytophagales;family:Cytophagaceae;genus:Emticicia;species:Emticicia oligotrophica;	Glycoside hydrolase, family 20, catalytic core	Carbon Cycling	Carbon degradation	Chitin
9:253778198_1430	amyA	Ruegeria sp. TM1040	superkingdom:Bacteria;phylum:Proteobacteria;class:Alphaproteobacteria;order:Rhodobacterales;family:Rhodobacteraceae;genus:Ruegeria;	unnamed protein product	Carbon Cycling	Carbon degradation	Starch
211960597_186	arsc	Pseudovibrio sp. JE062	superkingdom:Bacteria;phylum:Proteobacteria;class:Alphaproteobacteria;order:Rhodobacterales;family:Rhodobacteraceae;genus:Pseudovibrio;	arsenate reductase	Metal Homeostasis	Arsenic	Detoxification
2:115375191_32	exochitinase	Stigmatella aurantiaca DW4/3-1	superkingdom:Bacteria;phylum:Proteobacteria;class:Deltaproteobacteria;order:Myxococcales;family:Cystobacteraceae;genus:Stigmatella;species:Stigmatella aurantiaca;	chitinase D	Carbon Cycling	Carbon degradation	Chitin
317968291_1404	urec	Synechococcus sp. CB0205	superkingdom:Bacteria;phylum:Cyanobacteria;order:Chroococcales;genus:Synechococcus;	urease subunit alpha	Nitrogen	Ammonification	NA
2:261416748_1586	pectinase (pectate_lyase)	Fibrobacter succinogenes subsp. succinogenes S85	superkingdom:Bacteria;phylum:Fibrobacteres;class:Fibrobacteria;order:Fibrobacterales;family:Fibrobacteraceae;genus:Fibrobacter;species:Fibrobacter succinogenes;	Pectate lyase/Amb allergen	Carbon Cycling	Carbon degradation	Pectin
2:296921877_83	ccmL	Propionibacterium freudenreichii subsp. shermanii CIRM-BIA1	superkingdom:Bacteria;phylum:Actinobacteria;class:Actinobacteria;order:Actinomycetales;family:Propionibacteriaceae;genus:Propionibacterium;species:Propionibacterium freudenreichii;	Propanediol utilization protein PduN	Carbon Cycling	Carbon fixation	Bacterial Microcompartments
2:242129865_880	pectinase (pectate_lyase)	Dickeya dadantii Ech703	superkingdom:Bacteria;phylum:Proteobacteria;class:Gammaproteobacteria;order:Enterobacteriales;family:Enterobacteriaceae;genus:Dickeya;species:Dickeya dadantii;	Pectate lyase/Amb allergen	Carbon Cycling	Carbon degradation	Pectin
4:218710823_824	FBPase	Vibrio splendidus LGP32	superkingdom:Bacteria;phylum:Proteobacteria;class:Gammaproteobacteria;order:Vibrionales;family:Vibrionaceae;genus:Vibrio;species:Vibrio splendidus;	fructose 1,6-bisphosphatase II	Carbon Cycling	Carbon fixation	Calvin cycle
33391409_377	nosz	uncultured bacterium	superkingdom:Bacteria;	putative nitrous oxide reductase	Nitrogen	Denitrification	NA
2:319417884_1138	amyA	Bacteroides helcogenes P 36-108	superkingdom:Bacteria;phylum:Bacteroidetes;class:Bacteroidia;order:Bacteroidales;family:Bacteroidaceae;genus:Bacteroides;species:Bacteroides helcogenes;	alpha amylase catalytic region	Carbon Cycling	Carbon degradation	Starch
3:218779418_312	APS_AprB	Desulfatibacillum alkenivorans AK-01	superkingdom:Bacteria;phylum:Proteobacteria;class:Deltaproteobacteria;order:Desulfobacterales;family:Desulfobacteraceae;genus:Desulfatibacillum;species:Desulfatibacillum alkenivorans;	adenylylsulfate reductase, beta subunit	Sulfur	adenylylsulfate reductase	NA
374702220_828	catb	Pseudomonas sp. S9	superkingdom:Bacteria;phylum:Proteobacteria;class:Gammaproteobacteria;order:Pseudomonadales;family:Pseudomonadaceae;genus:Pseudomonas;	muconate cycloisomerase	Organic Remediation	Aromatics	BTEX and related aromatics
2:14324643_1004	glucoamylase	Thermoplasma volcanium GSS1	superkingdom:Archaea;phylum:Euryarchaeota;class:Thermoplasmata;order:Thermoplasmatales;family:Thermoplasmataceae;genus:Thermoplasma;species:Thermoplasma volcanium;	glucoamylase	Carbon Cycling	Carbon degradation	Starch
4:384089250_583	ppx	Paenibacillus mucilaginosus K02	superkingdom:Bacteria;phylum:Firmicutes;class:Bacilli;order:Bacillales;family:Paenibacillaceae;genus:Paenibacillus;species:Paenibacillus mucilaginosus;	Ppx/GppA phosphatase	Phosphorus	Polyphosphate degradation	NA
2:312197916_778	xylj	Frankia sp. EuI1c	superkingdom:Bacteria;phylum:Actinobacteria;class:Actinobacteria;order:Actinomycetales;family:Frankiaceae;genus:Frankia;	2-oxopent-4-enoate hydratase	Organic Remediation	Aromatics	BTEX and related aromatics
2:380774146_1709	amyA	Microbacterium laevaniformans OR221	superkingdom:Bacteria;phylum:Actinobacteria;class:Actinobacteria;order:Actinomycetales;family:Microbacteriaceae;genus:Microbacterium;species:Microbacterium laevaniformans;	alpha amylase catalytic region	Carbon Cycling	Carbon degradation	Starch
371590037_1	xylanase	Rahnella aquatilis CIP 78.65 = ATCC 33071	superkingdom:Bacteria;phylum:Proteobacteria;class:Gammaproteobacteria;order:Enterobacteriales;family:Enterobacteriaceae;genus:Rahnella;species:Rahnella aquatilis;	beta-xylosidase	Carbon Cycling	Carbon degradation	Hemicellulose
2:152987549_42	badh	Pseudomonas aeruginosa PA7	superkingdom:Bacteria;phylum:Proteobacteria;class:Gammaproteobacteria;order:Pseudomonadales;family:Pseudomonadaceae;genus:Pseudomonas;species:Pseudomonas aeruginosa;	aryl-alcohol dehydrogenase (benzyl alcoholdehydrogenase) (badh)	Organic Remediation	Aromatics	Other aromatics
4:358044406_1131	pula	Pseudoalteromonas sp. BSi20480	superkingdom:Bacteria;phylum:Proteobacteria;class:Gammaproteobacteria;order:Alteromonadales;family:Pseudoalteromonadaceae;genus:Pseudoalteromonas;	pullulanase	Carbon Cycling	Carbon degradation	Starch
2:307770999_510	GAPDH_Calvin	Roseibium sp. TrichSKD4	superkingdom:Bacteria;phylum:Proteobacteria;class:Alphaproteobacteria;order:Rhodobacterales;family:Rhodobacteraceae;genus:Roseibium;	glyceraldehyde-3-phosphate dehydrogenase	Carbon Cycling	Carbon fixation	Calvin cycle
2:206686013_939	poba	Rhodobacterales bacterium Y4I	superkingdom:Bacteria;phylum:Proteobacteria;class:Alphaproteobacteria;order:Rhodobacterales;	4-hydroxybenzoate 3-monooxygenase	Organic Remediation	Aromatics	Aromatic carboxylic acid
2:359404119_1418	amyA	Prevotella stercorea DSM 18206	superkingdom:Bacteria;phylum:Bacteroidetes;class:Bacteroidia;order:Bacteroidales;family:Prevotellaceae;genus:Prevotella;species:Prevotella stercorea;	alpha amylase, catalytic domain protein	Carbon Cycling	Carbon degradation	Starch
2:359734805_1494	urec	Rhodococcus pyridinivorans AK37	superkingdom:Bacteria;phylum:Actinobacteria;class:Actinobacteria;order:Actinomycetales;family:Nocardiaceae;genus:Rhodococcus;species:Rhodococcus pyridinivorans;	urease subunit alpha	Nitrogen	Ammonification	NA
2:296444580_791	chitinase	Methylosinus trichosporium OB3b	superkingdom:Bacteria;phylum:Proteobacteria;class:Alphaproteobacteria;order:Rhizobiales;family:Methylocystaceae;genus:Methylosinus;species:Methylosinus trichosporium;	glycoside hydrolase family 18	Carbon Cycling	Carbon degradation	Chitin
212531043_14	exopolygalacturonase_fungi	Penicillium marneffei ATCC 18224	superkingdom:Eukaryota;kingdom:Fungi;phylum:Ascomycota;class:Eurotiomycetes;order:Eurotiales;family:Trichocomaceae;genus:Penicillium;species:Penicillium marneffei;	extracellular exo-polygalacturonase, putative	Carbon Cycling	Carbon degradation	Pectin
2:86143266_1215	xylanase	Flavobacterium sp. MED217	superkingdom:Bacteria;phylum:Bacteroidetes;class:Flavobacteria;order:Flavobacteriales;family:Flavobacteriaceae;genus:Leeuwenhoekiella;species:Leeuwenhoekiella blandensis;	xylosidase/arabinosidase	Carbon Cycling	Carbon degradation	Hemicellulose
3:460032_1012	protease_serine_fungi	Paecilomyces lilacinus	superkingdom:Eukaryota;kingdom:Fungi;phylum:Ascomycota;class:Sordariomycetes;order:Hypocreales;family:Ophiocordycipitaceae;genus:Purpureocillium;	serine protease	Carbon Cycling	Carbon degradation	protein
2:160427996_55	CsoS1_CcmK	Clostridium phytofermentans ISDg	superkingdom:Bacteria;phylum:Firmicutes;class:Clostridia;order:Clostridiales;family:Clostridiaceae;genus:Clostridium;species:Clostridium phytofermentans;	microcompartments protein	Carbon Cycling	Carbon fixation	Bacterial Microcompartments
2:338763923_16	xylg	Halomonas sp. TD01	superkingdom:Bacteria;phylum:Proteobacteria;class:Gammaproteobacteria;order:Oceanospirillales;family:Halomonadaceae;genus:Halomonas;	2-hydroxymuconic semialdehyde dehydrogenase	Organic Remediation	Aromatics	Aromatic carboxylic acid
66969153_1	cellobiase	Hanseniaspora uvarum	superkingdom:Eukaryota;kingdom:Fungi;phylum:Ascomycota;class:Saccharomycetes;order:Saccharomycetales;family:Saccharomycodaceae;genus:Hanseniaspora;	beta-glucosidase	Carbon Cycling	Carbon degradation	Cellulose
2:36784130_1218	cysI	Photorhabdus luminescens subsp. laumondii TTO1	superkingdom:Bacteria;phylum:Proteobacteria;class:Gammaproteobacteria;order:Enterobacteriales;family:Enterobacteriaceae;genus:Photorhabdus;species:Photorhabdus luminescens;	sulfite reductase [NADPH] hemoprotein beta-component (SIR-HP)	Sulfur	Other	NA
2:148653654_24	FBPase	Psychrobacter sp. PRwf-1	superkingdom:Bacteria;phylum:Proteobacteria;class:Gammaproteobacteria;order:Pseudomonadales;family:Moraxellaceae;genus:Psychrobacter;	unnamed protein product	Carbon Cycling	Carbon fixation	Calvin cycle
2:323386356_288	xyla	Burkholderia sp. CCGE1001	superkingdom:Bacteria;phylum:Proteobacteria;class:Betaproteobacteria;order:Burkholderiales;family:Burkholderiaceae;genus:Burkholderia;	xylose isomerase	Carbon Cycling	Carbon degradation	Hemicellulose
2:338752771_151	pgk	Acetobacter tropicalis NBRC 101654	superkingdom:Bacteria;phylum:Proteobacteria;class:Alphaproteobacteria;order:Rhodospirillales;family:Acetobacteraceae;genus:Acetobacter;species:Acetobacter tropicalis;	phosphoglycerate kinase	Carbon Cycling	Carbon fixation	Calvin cycle
2:335865451_858	linb	Shewanella sp. HN-41	superkingdom:Bacteria;phylum:Proteobacteria;class:Gammaproteobacteria;order:Alteromonadales;family:Shewanellaceae;genus:Shewanella;	hydrolase, alpha/beta fold family protein	Organic Remediation	Pesticides related compound	NA
5:223714290_321	arra	uncultured bacterium	superkingdom:Bacteria;	arsenate respiratory reductase	Metal Homeostasis	Arsenic	Detoxification
383624935_1402	aoxb	Halobiforma lacisalsi AJ5	superkingdom:Archaea;phylum:Euryarchaeota;class:Halobacteria;order:Halobacteriales;family:Halobacteriaceae;genus:Halobiforma;species:Halobiforma lacisalsi;	arsenite oxidase large subunit	Metal Homeostasis	Arsenic	Detoxification
154317469_683	tannase_Cdeg	Botryotinia fuckeliana B05.10	superkingdom:Eukaryota;kingdom:Fungi;phylum:Ascomycota;class:Leotiomycetes;order:Helotiales;family:Sclerotiniaceae;genus:Botryotinia;species:Botryotinia fuckeliana;	hypothetical protein BC1G_03086	Carbon Cycling	Carbon degradation	Tannins
2:225850796_832	nosz	Persephonella marina EX-H1	superkingdom:Bacteria;phylum:Aquificae;class:Aquificae;order:Aquificales;family:Hydrogenothermaceae;genus:Persephonella;species:Persephonella marina;	nitrous-oxide reductase	Nitrogen	Denitrification	NA
357590453_1121	alkb	Corynebacterium nuruki S6-4	superkingdom:Bacteria;phylum:Actinobacteria;class:Actinobacteria;order:Actinomycetales;family:Corynebacteriaceae;genus:Corynebacterium;species:Corynebacterium nuruki;	alkane 1-monooxygenase	Organic Remediation	Other Hydrocarbons	NA
349702370_461	tktA	Gluconacetobacter europaeus LMG 18494	superkingdom:Bacteria;phylum:Proteobacteria;class:Alphaproteobacteria;order:Rhodospirillales;family:Acetobacteraceae;genus:Gluconacetobacter;species:Gluconacetobacter europaeus;	transketolase	Carbon Cycling	Carbon fixation	Calvin cycle
3:313121057_557	amyA	Streptococcus pseudoporcinus SPIN 20026	superkingdom:Bacteria;phylum:Firmicutes;class:Bacilli;order:Lactobacillales;family:Streptococcaceae;genus:Streptococcus;species:Streptococcus pseudoporcinus;	pullulanase, type I	Carbon Cycling	Carbon degradation	Starch
2:365418365_312	PRK	Bradyrhizobium sp. STM 3843	superkingdom:Bacteria;phylum:Proteobacteria;class:Alphaproteobacteria;order:Rhizobiales;family:Bradyrhizobiaceae;genus:Bradyrhizobium;	Phosphoribulokinase (Phosphopentokinase) (PRKase) (PRK)	Carbon Cycling	Carbon fixation	Calvin cycle
8:125623598_1393	amyA	Lactococcus lactis subsp. cremoris MG1363	superkingdom:Bacteria;phylum:Firmicutes;class:Bacilli;order:Lactobacillales;family:Streptococcaceae;genus:Lactococcus;species:Lactococcus lactis;	agl gene product	Carbon Cycling	Carbon degradation	Starch
2:91692605_948	mdla	Burkholderia xenovorans LB400	superkingdom:Bacteria;phylum:Proteobacteria;class:Betaproteobacteria;order:Burkholderiales;family:Burkholderiaceae;genus:Burkholderia;species:Burkholderia xenovorans;	Putative mandelate racemase (MdlA)	Organic Remediation	Aromatics	Aromatic alpha hydroxy acid
308209526_1	nifh	uncultured bacterium	superkingdom:Bacteria;	NifH, partial	Nitrogen	Nitrogen fixation	NA
2:239626421_582	amyA	Clostridiales bacterium 1_7_47_FAA	superkingdom:Bacteria;phylum:Firmicutes;class:Clostridia;order:Clostridiales;	oligo-1,6-glucosidase	Carbon Cycling	Carbon degradation	Starch
2:386816760_167	urec	Thiothrix nivea DSM 5205	superkingdom:Bacteria;phylum:Proteobacteria;class:Gammaproteobacteria;order:Thiotrichales;family:Thiotrichaceae;genus:Thiothrix;species:Thiothrix nivea;	Urease subunit alpha	Nitrogen	Ammonification	NA
2:336434083_1768	amyA	Lachnospiraceae bacterium 2_1_58FAA	superkingdom:Bacteria;phylum:Firmicutes;class:Clostridia;order:Clostridiales;family:Lachnospiraceae;	1,4-alpha-glucan-branching enzyme	Carbon Cycling	Carbon degradation	Starch
3:110632336_224	nirk	uncultured bacterium	superkingdom:Bacteria;	Cu-based nitrate reductase	Nitrogen	Denitrification	NA
4:206581057_157	vdh	Klebsiella pneumoniae 342	superkingdom:Bacteria;phylum:Proteobacteria;class:Gammaproteobacteria;order:Enterobacteriales;family:Enterobacteriaceae;genus:Klebsiella;species:Klebsiella pneumoniae;	vanillin dehydrogenase	Carbon Cycling	Carbon degradation	Vanillin/Lignin
29293380_86	nifh	uncultured bacterium	superkingdom:Bacteria;	dinitrogenase reductase Fe protein	Nitrogen	Nitrogen fixation	NA
390610199_442	chitinase	Turneriella parva DSM 21527	superkingdom:Bacteria;phylum:Spirochaetes;class:Spirochaetia;order:Spirochaetales;family:Leptospiraceae;genus:Turneriella;species:Turneriella parva;	glycoside hydrolase family 18	Carbon Cycling	Carbon degradation	Chitin
5:187774422_676	fthfs	Clostridium sporogenes ATCC 15579	superkingdom:Bacteria;phylum:Firmicutes;class:Clostridia;order:Clostridiales;family:Clostridiaceae;genus:Clostridium;species:Clostridium sporogenes;	hypothetical protein CLOSPO_01069	Carbon Cycling	Carbon fixation	Reductive acetyl¨CCoA pathway
6:298553821_555	PRK	Thermosynechococcus vulcanus	superkingdom:Bacteria;phylum:Cyanobacteria;order:Chroococcales;genus:Thermosynechococcus;	unnamed protein product	Carbon Cycling	Carbon fixation	Calvin cycle
219676493_284	proO	gamma proteobacterium NOR5-3	superkingdom:Bacteria;phylum:Proteobacteria;class:Gammaproteobacteria;	protocatechuate 4,5-dioxygenase beta chain	Organic Remediation	Aromatics	Other aromatics
6:188023778_854	fccab	Providencia stuartii ATCC 25827	superkingdom:Bacteria;phylum:Proteobacteria;class:Gammaproteobacteria;order:Enterobacteriales;family:Enterobacteriaceae;genus:Providencia;species:Providencia stuartii;	hypothetical protein PROSTU_00166	Sulfur	Sulfide Oxidation	NA
2:315188654_260	pula	Streptococcus anginosus F0211	superkingdom:Bacteria;phylum:Firmicutes;class:Bacilli;order:Lactobacillales;family:Streptococcaceae;genus:Streptococcus;species:Streptococcus anginosus;	pullulanase, extracellular	Carbon Cycling	Carbon degradation	Starch
2:307596201_147	dsra	Vulcanisaeta distributa DSM 14429	superkingdom:Archaea;phylum:Crenarchaeota;class:Thermoprotei;order:Thermoproteales;family:Thermoproteaceae;genus:Vulcanisaeta;species:Vulcanisaeta distributa;	dissimilatory sulfite reductase subunit alpha	Sulfur	sulfite reduction	NA
2:119465388_287	mer	Nodularia spumigena CCY9414	superkingdom:Bacteria;phylum:Cyanobacteria;order:Nostocales;family:Nostocaceae;genus:Nodularia;species:Nodularia spumigena;	mercuric reductase	Metal Homeostasis	Mercury	Detoxification
2:325662562_540	cda	Lachnospiraceae bacterium 4_1_37FAA	superkingdom:Bacteria;phylum:Firmicutes;class:Clostridia;order:Clostridiales;family:Lachnospiraceae;	hypothetical protein HMPREF0490_01902	Carbon Cycling	Carbon degradation	Starch
2:399986921_1216	chnb	Mycobacterium smegmatis str. MC2 155	superkingdom:Bacteria;phylum:Actinobacteria;class:Actinobacteria;order:Actinomycetales;family:Mycobacteriaceae;genus:Mycobacterium;species:Mycobacterium smegmatis;	cyclohexanone monooxygenase	Organic Remediation	Other Hydrocarbons	NA
2:254295148_416	xylanase	Hirschia baltica ATCC 49814	superkingdom:Bacteria;phylum:Proteobacteria;class:Alphaproteobacteria;order:Rhodobacterales;family:Hyphomonadaceae;genus:Hirschia;species:Hirschia baltica;	endo-1,4-beta-xylanase	Carbon Cycling	Carbon degradation	Hemicellulose
2:219871877_63	napa	Haemophilus parasuis SH0165	superkingdom:Bacteria;phylum:Proteobacteria;class:Gammaproteobacteria;order:Pasteurellales;family:Pasteurellaceae;genus:Haemophilus;species:Haemophilus parasuis;	nitrate reductase/anaerobic dehydrogenase, typically selenocysteine-containing	Nitrogen	Dissimilatory N reduction	NA
2:158433150_557	fthfs	Eubacterium dolichum DSM 3991	superkingdom:Bacteria;phylum:Firmicutes;class:Erysipelotrichia;order:Erysipelotrichales;family:Erysipelotrichaceae;species:[Eubacterium] dolichum;	hypothetical protein EUBDOL_00617	Carbon Cycling	Carbon fixation	Reductive acetyl¨CCoA pathway
2:339503543_455	FBPase	Roseobacter litoralis Och 149	superkingdom:Bacteria;phylum:Proteobacteria;class:Alphaproteobacteria;order:Rhodobacterales;family:Rhodobacteraceae;genus:Roseobacter;species:Roseobacter litoralis;	fructose-1,6-bisphosphatase class II	Carbon Cycling	Carbon fixation	Calvin cycle
2:22298487_545	ccmM	Thermosynechococcus elongatus BP-1	superkingdom:Bacteria;phylum:Cyanobacteria;order:Chroococcales;genus:Thermosynechococcus;species:Thermosynechococcus elongatus;	ccmM gene product	Carbon Cycling	Carbon fixation	Bacterial Microcompartments
2:46200009_1054	fthfs	Thermus thermophilus HB27	superkingdom:Bacteria;phylum:Deinococcus-Thermus;class:Deinococci;order:Thermales;family:Thermaceae;genus:Thermus;species:Thermus thermophilus;	formate-tetrahydrofolate ligase	Carbon Cycling	Carbon fixation	Reductive acetyl¨CCoA pathway
2:377565094_1047	amyA	Gordonia sputi NBRC 100414	superkingdom:Bacteria;phylum:Actinobacteria;class:Actinobacteria;order:Actinomycetales;family:Gordoniaceae;genus:Gordonia;species:Gordonia sputi;	glycogen debranching enzyme	Carbon Cycling	Carbon degradation	Starch
25900654_111	fthfs	uncultured bacterium	superkingdom:Bacteria;	formyltetrahydrofolate synthetase	Carbon Cycling	Carbon fixation	Reductive acetyl¨CCoA pathway
2:68446139_220	cysJ	Staphylococcus haemolyticus JCSC1435	superkingdom:Bacteria;phylum:Firmicutes;class:Bacilli;order:Bacillales;family:Staphylococcaceae;genus:Staphylococcus;species:Staphylococcus haemolyticus;	sulfite reductase flavoprotein subunit	Sulfur	Reduction	NA
238604697_211	xylanase	Moniliophthora perniciosa FA553	superkingdom:Eukaryota;kingdom:Fungi;phylum:Basidiomycota;class:Agaricomycetes;order:Agaricales;family:Marasmiaceae;genus:Moniliophthora;species:Moniliophthora perniciosa;	hypothetical protein MPER_03534	Carbon Cycling	Carbon degradation	Hemicellulose
2:106887012_986	xylanase	Clostridium phytofermentans ISDg	superkingdom:Bacteria;phylum:Firmicutes;class:Clostridia;order:Clostridiales;family:Clostridiaceae;genus:Clostridium;species:Clostridium phytofermentans;	Alpha-L-arabinofuranosidase	Carbon Cycling	Carbon degradation	Hemicellulose
2:260645007_197	badh	Streptomyces scabiei 87.22	superkingdom:Bacteria;phylum:Actinobacteria;class:Actinobacteria;order:Actinomycetales;family:Streptomycetaceae;genus:Streptomyces;species:Streptomyces scabiei;	probable zinc-binding alcohol dehydrogenase	Organic Remediation	Aromatics	Other aromatics
2:93358210_1069	alkk	Cupriavidus metallidurans CH34	superkingdom:Bacteria;phylum:Proteobacteria;class:Betaproteobacteria;order:Burkholderiales;family:Burkholderiaceae;genus:Cupriavidus;species:Cupriavidus metallidurans;	Medium-chain-fatty-acid-CoA ligase (Medium-chain acyl-CoA synthetase)	Organic Remediation	Others	NA
3:384526990_1042	exaa(moxf)	Methylacidiphilum fumariolicum SolV	superkingdom:Bacteria;phylum:Verrucomicrobia;order:Methylacidiphilales;family:Methylacidiphilaceae;genus:Methylacidiphilum;species:Methylacidiphilum fumariolicum;	Methanol dehydrogenase	Organic Remediation	Chlorinated solvents	NA
2:67004336_862	chitinase	Rickettsia felis URRWXCal2	superkingdom:Bacteria;phylum:Proteobacteria;class:Alphaproteobacteria;order:Rickettsiales;family:Rickettsiaceae;genus:Rickettsia;species:Rickettsia felis;	Chitinase	Carbon Cycling	Carbon degradation	Chitin
2:365174282_500	CsoS1_CcmK	Synergistes sp. 3_1_syn1	superkingdom:Bacteria;phylum:Synergistetes;class:Synergistia;order:Synergistales;family:Synergistaceae;genus:Synergistes;	hypothetical protein HMPREF1006_01436	Carbon Cycling	Carbon fixation	Bacterial Microcompartments
2:398180092_974	poba	Pseudomonas sp. GM55	superkingdom:Bacteria;phylum:Proteobacteria;class:Gammaproteobacteria;order:Pseudomonadales;family:Pseudomonadaceae;genus:Pseudomonas;	4-hydroxybenzoate 3-monooxygenase	Organic Remediation	Aromatics	Aromatic carboxylic acid
325979754_254	narg	uncultured bacterium	superkingdom:Bacteria;	nitrate reductase	Nitrogen	Denitrification	NA
2:377563408_960	bphc	Gordonia sputi NBRC 100414	superkingdom:Bacteria;phylum:Actinobacteria;class:Actinobacteria;order:Actinomycetales;family:Gordoniaceae;genus:Gordonia;species:Gordonia sputi;	putative extradiol dioxygenase	Organic Remediation	Aromatics	Polycyclic aromatics
2:89113916_145	rgh	Aspergillus niger	superkingdom:Eukaryota;kingdom:Fungi;phylum:Ascomycota;class:Eurotiomycetes;order:Eurotiales;family:Trichocomaceae;genus:Aspergillus;	putative endo-rhamnogalacturonase C	Carbon Cycling	Carbon degradation	Pectin
4:333924484_431	dsra	Desulfotomaculum carboxydivorans CO-1-SRB	superkingdom:Bacteria;phylum:Firmicutes;class:Clostridia;order:Clostridiales;family:Peptococcaceae;genus:Desulfotomaculum;species:Desulfotomaculum carboxydivorans;	nitrite and sulfite reductase 4Fe-4S region	Sulfur	sulfite reduction	NA
2:225572023_324	codh	Blautia hydrogenotrophica DSM 10507	superkingdom:Bacteria;phylum:Firmicutes;class:Clostridia;order:Clostridiales;family:Lachnospiraceae;genus:Blautia;species:Blautia hydrogenotrophica;	hypothetical protein RUMHYD_00317	Carbon Cycling	Carbon fixation	Reductive acetyl¨CCoA pathway
2:109290249_476	dsra	uncultured sulfate-reducing bacterium	superkingdom:Bacteria;	dissimilatory sulfite reductase subunit A	Sulfur	sulfite reduction	NA
2:1592211_1248	glucoamylase	Methanocaldococcus jannaschii DSM 2661	superkingdom:Archaea;phylum:Euryarchaeota;class:Methanococci;order:Methanococcales;family:Methanocaldococcaceae;genus:Methanocaldococcus;species:Methanocaldococcus jannaschii;	glucoamylase (cga)	Carbon Cycling	Carbon degradation	Starch
2:71156382_1302	fthfs	Nocardioides sp. JS614	superkingdom:Bacteria;phylum:Actinobacteria;class:Actinobacteria;order:Actinomycetales;family:Nocardioidaceae;genus:Nocardioides;	Formate--tetrahydrofolate ligase	Carbon Cycling	Carbon fixation	Reductive acetyl¨CCoA pathway
384371442_820	one_ring_23diox	bacterium enrichment culture clone pahAc5	superkingdom:Bacteria;	ring-hydroxylating dioxygenase large subunit	Organic Remediation	Aromatics	Other aromatics
2:171464116_254	FBP_aldolase	Polynucleobacter necessarius subsp. necessarius STIR1	superkingdom:Bacteria;phylum:Proteobacteria;class:Betaproteobacteria;order:Burkholderiales;family:Burkholderiaceae;genus:Polynucleobacter;species:Polynucleobacter necessarius;	fructose-1,6-bisphosphate aldolase	Carbon Cycling	Carbon fixation	Calvin cycle
3:83575162_79	ccmL	Rhodospirillum rubrum ATCC 11170	superkingdom:Bacteria;phylum:Proteobacteria;class:Alphaproteobacteria;order:Rhodospirillales;family:Rhodospirillaceae;genus:Rhodospirillum;species:Rhodospirillum rubrum;	Ethanolamine utilization protein EutN/carboxysome structural protein Ccml	Carbon Cycling	Carbon fixation	Bacterial Microcompartments
237858249_69	GAPDH_Parabasalia	Gigantomonas herculea	superkingdom:Eukaryota;order:Cristamonadida;family:Lophomonadidae;genus:Gigantomonas;	glyceraldehyde-3-phosphate dehydrogenase 2	Other	Phylogenetic	NA
4:145221997_14	terc	Mycobacterium gilvum PYR-GCK	superkingdom:Bacteria;phylum:Actinobacteria;class:Actinobacteria;order:Actinomycetales;family:Mycobacteriaceae;genus:Mycobacterium;species:Mycobacterium gilvum;	Integral membrane protein TerC	Metal Homeostasis	Tellurium	Detoxification
2:386922430_1037	nirb	Escherichia blattae DSM 4481	superkingdom:Bacteria;phylum:Proteobacteria;class:Gammaproteobacteria;order:Enterobacteriales;family:Enterobacteriaceae;genus:Shimwellia;species:Shimwellia blattae;	nitrite reductase (NAD(P)H)	Nitrogen	Assimilatory N reduction	NA
2:319996307_844	cda	Anaerolinea thermophila UNI-1	superkingdom:Bacteria;phylum:Chloroflexi;class:Anaerolineae;order:Anaerolineales;family:Anaerolineaceae;genus:Anaerolinea;species:Anaerolinea thermophila;	putative amylopullulanase	Carbon Cycling	Carbon degradation	Starch
2:326198195_499	ppx	Gordonia neofelifaecis NRRL B-59395	superkingdom:Bacteria;phylum:Actinobacteria;class:Actinobacteria;order:Actinomycetales;family:Gordoniaceae;genus:Gordonia;species:Gordonia neofelifaecis;	Ppx/GppA phosphatase	Phosphorus	Polyphosphate degradation	NA
2:84685363_1271	mer	Rhodobacterales bacterium HTCC2654	superkingdom:Bacteria;phylum:Proteobacteria;class:Alphaproteobacteria;order:Rhodobacterales;family:Rhodobacteraceae;genus:Maritimibacter;species:Maritimibacter alkaliphilus;	mercuric reductase, putative	Metal Homeostasis	Mercury	Detoxification
2:283458650_528	ppx	Rothia mucilaginosa DY-18	superkingdom:Bacteria;phylum:Actinobacteria;class:Actinobacteria;order:Actinomycetales;family:Micrococcaceae;genus:Rothia;species:Rothia mucilaginosa;	exopolyphosphatase	Phosphorus	Polyphosphate degradation	NA
4:33862805_300	PRK	Prochlorococcus marinus str. MIT 9313	superkingdom:Bacteria;phylum:Cyanobacteria;order:Prochlorales;family:Prochlorococcaceae;genus:Prochlorococcus;species:Prochlorococcus marinus;	phosphoribulokinase	Carbon Cycling	Carbon fixation	Calvin cycle
62131464_175	ppk	uncultured bacterium	superkingdom:Bacteria;	polyphosphate kinase	Phosphorus	Polyphosphate synthesis	NA
2:88784597_86	arsc	Robiginitalea biformata HTCC2501	superkingdom:Bacteria;phylum:Bacteroidetes;class:Flavobacteriia;order:Flavobacteriales;family:Flavobacteriaceae;genus:Robiginitalea;species:Robiginitalea biformata;	arsenate reductase	Metal Homeostasis	Arsenic	Detoxification
2:149144329_1381	ppx	Roseovarius sp. TM1035	superkingdom:Bacteria;phylum:Proteobacteria;class:Alphaproteobacteria;order:Rhodobacterales;family:Rhodobacteraceae;genus:Roseovarius;	phosphatase, Ppx/GppA family protein	Phosphorus	Polyphosphate degradation	NA
2:283829406_1552	fthfs	Candidatus Poribacteria sp. WGA-A3	superkingdom:Bacteria;phylum:Poribacteria;	Formate--tetrahydrofolate ligase	Carbon Cycling	Carbon fixation	Reductive acetyl¨CCoA pathway
2:291276579_877	gdh	Helicobacter mustelae 12198	superkingdom:Bacteria;phylum:Proteobacteria;class:Epsilonproteobacteria;order:Campylobacterales;family:Helicobacteraceae;genus:Helicobacter;species:Helicobacter mustelae;	NADP-specific glutamate dehydrogenase	Nitrogen	Ammonification	NA
380512208_1392	amyA	Xanthomonas sacchari NCPPB 4393	superkingdom:Bacteria;phylum:Proteobacteria;class:Gammaproteobacteria;order:Xanthomonadales;family:Xanthomonadaceae;genus:Xanthomonas;species:Xanthomonas sacchari;	cyclomaltodextrin glucanotransferase	Carbon Cycling	Carbon degradation	Starch
3:307779965_339	codh	Clostridium carboxidivorans P7	superkingdom:Bacteria;phylum:Firmicutes;class:Clostridia;order:Clostridiales;family:Clostridiaceae;genus:Clostridium;species:Clostridium carboxidivorans;	carbon monoxide dehydrogenase CooS subunit-like protein	Carbon Cycling	Carbon fixation	Reductive acetyl¨CCoA pathway
164508588_555	nosz	uncultured organism		putative dissimilatory nitrous oxide reductase	Nitrogen	Denitrification	NA
4:298375521_58	amyA	Bacteroides sp. 3_1_19	superkingdom:Bacteria;phylum:Bacteroidetes;class:Bacteroidia;order:Bacteroidales;family:Bacteroidaceae;genus:Bacteroides;	alpha-glucosidase	Carbon Cycling	Carbon degradation	Starch
2:182382478_509	narg	uncultured bacterium	superkingdom:Bacteria;	membrane-bound nitrate reductase	Nitrogen	Denitrification	NA
63081978_385	nosz	unidentified bacterium	superkingdom:Bacteria;	nitrous oxide reductase	Nitrogen	Denitrification	NA
2:325271563_921	nitrilase	Pseudomonas sp. TJI-51	superkingdom:Bacteria;phylum:Proteobacteria;class:Gammaproteobacteria;order:Pseudomonadales;family:Pseudomonadaceae;genus:Pseudomonas;	Nitrilase	Organic Remediation	Aromatics	Other aromatics
2:333382515_405	RgaE	Dysgonomonas gadei ATCC BAA-286	superkingdom:Bacteria;phylum:Bacteroidetes;class:Bacteroidia;order:Bacteroidales;family:Porphyromonadaceae;genus:Dysgonomonas;species:Dysgonomonas gadei;	hypothetical protein HMPREF9455_02351	Carbon Cycling	Carbon degradation	Pectin
44829067_90	nifh	uncultured bacterium	superkingdom:Bacteria;	dinitrogenase reductase	Nitrogen	Nitrogen fixation	NA
2:260774042_274	amyA	Vibrio metschnikovii CIP 69.14	superkingdom:Bacteria;phylum:Proteobacteria;class:Gammaproteobacteria;order:Vibrionales;family:Vibrionaceae;genus:Vibrio;species:Vibrio metschnikovii;	glycogen debranching enzyme	Carbon Cycling	Carbon degradation	Starch
2:32474837_1241	Sir	Rhodopirellula baltica SH 1	superkingdom:Bacteria;phylum:Planctomycetes;class:Planctomycetia;order:Planctomycetales;family:Planctomycetaceae;genus:Rhodopirellula;species:Rhodopirellula baltica;	sulfite reductase subunit beta	Sulfur	sulfite reduction	NA
64:197362907_1945	dmsa	Salmonella enterica subsp. enterica serovar Paratyphi A str. AKU_12601	superkingdom:Bacteria;phylum:Proteobacteria;class:Gammaproteobacteria;order:Enterobacteriales;family:Enterobacteriaceae;genus:Salmonella;species:Salmonella enterica;	anaerobic dimethyl sulfoxide reductase chain A	Organic Remediation	Others	NA
336327501_103	urec	uncultured marine crenarchaeote	superkingdom:Archaea;phylum:Crenarchaeota;	putative urease alpha subunit	Nitrogen	Ammonification	NA
2:297159297_121	endoglucanase	Streptomyces bingchenggensis BCW-1	superkingdom:Bacteria;phylum:Actinobacteria;class:Actinobacteria;order:Actinomycetales;family:Streptomycetaceae;genus:Streptomyces;species:Streptomyces bingchenggensis;	glycoside hydrolase family protein	Carbon Cycling	Carbon degradation	Cellulose
70930932_2	dsrB	uncultured sulfate-reducing bacterium	superkingdom:Bacteria;	dissimilatory sulfite reductase bata subunit	Sulfur	sulfite reduction	NA
2:334144642_64	ccmL	Thioalkalimicrobium cyclicum ALM1	superkingdom:Bacteria;phylum:Proteobacteria;class:Gammaproteobacteria;order:Thiotrichales;family:Piscirickettsiaceae;genus:Thioalkalimicrobium;species:Thioalkalimicrobium cyclicum;	carboxysome peptide A	Carbon Cycling	Carbon fixation	Bacterial Microcompartments
3:158251620_140	aps_apra	uncultured gamma proteobacterium	superkingdom:Bacteria;phylum:Proteobacteria;class:Gammaproteobacteria;	AprA	Sulfur	adenylylsulfate reductase	NA
2:383816525_529	arylest	Serratia sp. M24T3	superkingdom:Bacteria;phylum:Proteobacteria;class:Gammaproteobacteria;order:Enterobacteriales;family:Enterobacteriaceae;genus:Serratia;	multifunctional acyl-CoA thioesterase I and protease I and lysophospholipase L1	Organic Remediation	Aromatics	Other aromatics
2:6469474_268	beta_agarase	Streptomyces coelicolor A3(2)	superkingdom:Bacteria;phylum:Actinobacteria;class:Actinobacteria;order:Actinomycetales;family:Streptomycetaceae;genus:Streptomyces;species:Streptomyces coelicolor;	putative hydrolase	Carbon Cycling	Carbon degradation	Agar
2:323495932_1386	ppx	Vibrio sinaloensis DSM 21326	superkingdom:Bacteria;phylum:Proteobacteria;class:Gammaproteobacteria;order:Vibrionales;family:Vibrionaceae;genus:Vibrio;species:Vibrio sinaloensis;	guanosine pentaphosphate phosphohydrolase	Phosphorus	Polyphosphate degradation	NA
2:110168508_43	GAPDH_Calvin	Trichodesmium erythraeum IMS101	superkingdom:Bacteria;phylum:Cyanobacteria;order:Oscillatoriales;genus:Trichodesmium;species:Trichodesmium erythraeum;	glyceraldehyde 3-phosphate dehydrogenase (NADP+)	Carbon Cycling	Carbon fixation	Calvin cycle
2:326197429_3	badh	Gordonia neofelifaecis NRRL B-59395	superkingdom:Bacteria;phylum:Actinobacteria;class:Actinobacteria;order:Actinomycetales;family:Gordoniaceae;genus:Gordonia;species:Gordonia neofelifaecis;	aryl-alcohol dehydrogenase AdhC	Organic Remediation	Aromatics	Other aromatics
19548129_842	nirs	Azoarcus evansii	superkingdom:Bacteria;phylum:Proteobacteria;class:Betaproteobacteria;order:Rhodocyclales;family:Rhodocyclaceae;genus:Azoarcus;	putative dissimilatory nitrite reductase	Nitrogen	Denitrification	NA
2:393779356_1805	amyA	Capnocytophaga sp. oral taxon 412 str. F0487	superkingdom:Bacteria;phylum:Bacteroidetes;class:Flavobacteriia;order:Flavobacteriales;family:Flavobacteriaceae;genus:Capnocytophaga;species:Capnocytophaga sp. oral taxon 412;	alpha amylase, C-terminal all-beta domain protein	Carbon Cycling	Carbon degradation	Starch
2:95114206_274	alkb	Rhodococcus sp. SoF	superkingdom:Bacteria;phylum:Actinobacteria;class:Actinobacteria;order:Actinomycetales;family:Nocardiaceae;genus:Rhodococcus;	putative alkane-1 monooxygenase	Organic Remediation	Other Hydrocarbons	NA
2:126658121_514	PRI	Cyanothece sp. CCY0110	superkingdom:Bacteria;phylum:Cyanobacteria;order:Chroococcales;genus:Cyanothece;	ribose-5-phosphate isomerase A	Carbon Cycling	Carbon fixation	Calvin cycle
2:3860037_461	mult_ring_12DiOx	Cycloclasticus pugetii	superkingdom:Bacteria;phylum:Proteobacteria;class:Gammaproteobacteria;order:Thiotrichales;family:Piscirickettsiaceae;genus:Cycloclasticus;	biphenyl dioxygenase iron sulfur protein	Organic Remediation	Aromatics	Other aromatics
2:289166412_684	pcpb	Legionella longbeachae NSW150	superkingdom:Bacteria;phylum:Proteobacteria;class:Gammaproteobacteria;order:Legionellales;family:Legionellaceae;genus:Legionella;species:Legionella longbeachae;	FAD dependent oxidoreductase	Organic Remediation	Herbicides related compound	NA
2:339442250_118	cda	Clostridium sp. SY8519	superkingdom:Bacteria;phylum:Firmicutes;class:Clostridia;order:Clostridiales;family:Clostridiaceae;genus:Clostridium;	hypothetical protein CXIVA_11870	Carbon Cycling	Carbon degradation	Starch
2:306825837_1024	acetylglucosaminidase	Streptococcus sp. oral taxon 071 str. 73H25AP	superkingdom:Bacteria;phylum:Firmicutes;class:Bacilli;order:Lactobacillales;family:Streptococcaceae;genus:Streptococcus;species:Streptococcus sp. oral taxon 071;	hyalurononglucosaminidase	Carbon Cycling	Carbon degradation	Chitin
346991309_329	mer	Ruegeria sp. TW15	superkingdom:Bacteria;phylum:Proteobacteria;class:Alphaproteobacteria;order:Rhodobacterales;family:Rhodobacteraceae;genus:Ruegeria;	dihydrolipoyl dehydrogenase	Metal Homeostasis	Mercury	Detoxification
2:238728738_1666	ppk	Yersinia intermedia ATCC 29909	superkingdom:Bacteria;phylum:Proteobacteria;class:Gammaproteobacteria;order:Enterobacteriales;family:Enterobacteriaceae;genus:Yersinia;species:Yersinia intermedia;	Polyphosphate kinase	Phosphorus	Polyphosphate synthesis	NA
219965663_55	dsra	uncultured sulfate-reducing bacterium	superkingdom:Bacteria;	dissimilatory sulfite reductase alpha subunit	Sulfur	sulfite reduction	NA
2:338854182_496	ppx	Weissella koreensis KACC 15510	superkingdom:Bacteria;phylum:Firmicutes;class:Bacilli;order:Lactobacillales;family:Leuconostocaceae;genus:Weissella;species:Weissella koreensis;	exopolyphosphatase	Phosphorus	Polyphosphate degradation	NA
109452564_1038	dsrB	uncultured sulfate-reducing bacterium	superkingdom:Bacteria;	dissimilatory sulfite reductase beta subunit	Sulfur	sulfite reduction	NA
321260126_1536	glx	Cryptococcus gattii WM276	superkingdom:Eukaryota;kingdom:Fungi;phylum:Basidiomycota;class:Tremellomycetes;order:Tremellales;family:Tremellaceae;genus:Filobasidiella;species:Cryptococcus gattii;	glyoxal oxidase precursor	Carbon Cycling	Carbon degradation	Lignin
4:340524861_33	chitinase	Amycolatopsis mediterranei S699	superkingdom:Bacteria;phylum:Actinobacteria;class:Actinobacteria;order:Actinomycetales;family:Pseudonocardiaceae;genus:Amycolatopsis;species:Amycolatopsis mediterranei;	chitinase	Carbon Cycling	Carbon degradation	Chitin
77385688_493	ppk	Pseudomonas fluorescens Pf0-1	superkingdom:Bacteria;phylum:Proteobacteria;class:Gammaproteobacteria;order:Pseudomonadales;family:Pseudomonadaceae;genus:Pseudomonas;species:Pseudomonas fluorescens;	polyphosphate kinase	Phosphorus	Polyphosphate synthesis	NA
323388198_117	arsc	uncultured bacterium	superkingdom:Bacteria;	putative arsenate reductase	Metal Homeostasis	Arsenic	Detoxification
229473039_1008	dsra	uncultured bacterium	superkingdom:Bacteria;	dissimilatory sulfite reductase alpha subunit	Sulfur	sulfite reduction	NA
2:151281483_863	mdla	Janthinobacterium sp. Marseille	superkingdom:Bacteria;phylum:Proteobacteria;class:Betaproteobacteria;order:Burkholderiales;family:Oxalobacteraceae;genus:Janthinobacterium;	mandelate racemase	Organic Remediation	Aromatics	Aromatic alpha hydroxy acid
2:386902290_32	tehb	Haemophilus parahaemolyticus HK385	superkingdom:Bacteria;phylum:Proteobacteria;class:Gammaproteobacteria;order:Pasteurellales;family:Pasteurellaceae;genus:Haemophilus;species:Haemophilus parahaemolyticus;	tellurite resistance protein TehB	Metal Homeostasis	Tellurium	Detoxification
300246001_681	ben_bcla	Clostridia bacterium enrichment culture clone BF	superkingdom:Bacteria;phylum:Firmicutes;class:Clostridia;	putative benzoate-CoA ligase BzlA	virulence	NA	NA
359300018_128	ppx	parainfluenzae] CCUG 13788	superkingdom:Bacteria;phylum:Proteobacteria;class:Gammaproteobacteria;order:Pasteurellales;family:Pasteurellaceae;genus:Haemophilus;species:Haemophilus sputorum;	exopolyphosphatase [Haemophilus	Phosphorus	Polyphosphate degradation	NA
2:157144566_504	ppx	Citrobacter koseri ATCC BAA-895	superkingdom:Bacteria;phylum:Proteobacteria;class:Gammaproteobacteria;order:Enterobacteriales;family:Enterobacteriaceae;genus:Citrobacter;species:Citrobacter koseri;	exopolyphosphatase	Phosphorus	Polyphosphate degradation	NA
150864848_1188	glucoamylase	Scheffersomyces stipitis CBS 6054	superkingdom:Eukaryota;kingdom:Fungi;phylum:Ascomycota;class:Saccharomycetes;order:Saccharomycetales;family:Debaryomycetaceae;genus:Scheffersomyces;species:Scheffersomyces stipitis;	Glucoamylase 1 precursor (Glucan 1,4-alpha-glucosidase) (1,4-alpha-D-glucan glucohydrolase)	Carbon Cycling	Carbon degradation	Starch
2:325986673_18	endoglucanase	Clostridium papyrosolvens DSM 2782	superkingdom:Bacteria;phylum:Firmicutes;class:Clostridia;order:Clostridiales;family:Clostridiaceae;genus:Clostridium;species:Clostridium papyrosolvens;	glycoside hydrolase family 9	Carbon Cycling	Carbon degradation	Cellulose
2:77545776_740	nifh	Pelobacter carbinolicus DSM 2380	superkingdom:Bacteria;phylum:Proteobacteria;class:Deltaproteobacteria;order:Desulfuromonadales;family:Pelobacteraceae;genus:Pelobacter;species:Pelobacter carbinolicus;	nitrogenase iron protein	Nitrogen	Nitrogen fixation	NA
384371440_65	mult_ring_12DiOx	bacterium enrichment culture clone pahAc4	superkingdom:Bacteria;	ring-hydroxylating dioxygenase large subunit	Organic Remediation	Aromatics	Other aromatics
2:288318706_149	cueo	Enterobacter cancerogenus ATCC 35316	superkingdom:Bacteria;phylum:Proteobacteria;class:Gammaproteobacteria;order:Enterobacteriales;family:Enterobacteriaceae;genus:Enterobacter;species:Enterobacter cancerogenus;	multicopper oxidase family protein	Metal Homeostasis	Copper	Detoxification
2:56380252_3	xyla	Geobacillus kaustophilus HTA426	superkingdom:Bacteria;phylum:Firmicutes;class:Bacilli;order:Bacillales;family:Bacillaceae;genus:Geobacillus;species:Geobacillus kaustophilus;	xylose isomerase	Carbon Cycling	Carbon degradation	Hemicellulose
4:163738355_1030	fthfs	Phaeobacter gallaeciensis BS107	superkingdom:Bacteria;phylum:Proteobacteria;class:Alphaproteobacteria;order:Rhodobacterales;family:Rhodobacteraceae;genus:Phaeobacter;species:Phaeobacter gallaeciensis;	Formate--tetrahydrofolate ligase	Carbon Cycling	Carbon fixation	Reductive acetyl¨CCoA pathway
2:18160993_592	dsra	Pyrobaculum aerophilum str. IM2	superkingdom:Archaea;phylum:Crenarchaeota;class:Thermoprotei;order:Thermoproteales;family:Thermoproteaceae;genus:Pyrobaculum;species:Pyrobaculum aerophilum;	sulfite reductase beta subunit	Sulfur	sulfite reduction	NA
2:116671582_11	sdsa	Arthrobacter sp. FB24	superkingdom:Bacteria;phylum:Actinobacteria;class:Actinobacteria;order:Actinomycetales;family:Micrococcaceae;genus:Arthrobacter;	Taurine dioxygenase	Organic Remediation	Others	NA
2:262038886_985	acetylglucosaminidase	Leptotrichia goodfellowii F0264	superkingdom:Bacteria;phylum:Fusobacteria;class:Fusobacteriia;order:Fusobacteriales;family:Leptotrichiaceae;genus:Leptotrichia;species:Leptotrichia goodfellowii;	glycoside hydrolase family protein	Carbon Cycling	Carbon degradation	Chitin
2:283814984_1770	amyA	Spirosoma linguale DSM 74	superkingdom:Bacteria;phylum:Bacteroidetes;class:Cytophagia;order:Cytophagales;family:Cytophagaceae;genus:Spirosoma;species:Spirosoma linguale;	glycogen debranching enzyme GlgX	Carbon Cycling	Carbon degradation	Starch
7:4160468_36	terc	Bacillus megaterium	superkingdom:Bacteria;phylum:Firmicutes;class:Bacilli;order:Bacillales;family:Bacillaceae;genus:Bacillus;	putative protein	Metal Homeostasis	Tellurium	Detoxification
2:117618319_130	nrfa	Aeromonas hydrophila subsp. hydrophila ATCC 7966	superkingdom:Bacteria;phylum:Proteobacteria;class:Gammaproteobacteria;order:Aeromonadales;family:Aeromonadaceae;genus:Aeromonas;species:Aeromonas hydrophila;	nitrite reductase (cytochrome; ammonia-forming)	Nitrogen	Dissimilatory N reduction	NA
2:1143575_146	metc	Shewanella putrefaciens	superkingdom:Bacteria;phylum:Proteobacteria;class:Gammaproteobacteria;order:Alteromonadales;family:Shewanellaceae;genus:Shewanella;	MerC	Metal Homeostasis	Mercury	Detoxification
379066528_1612	amyA	Pseudomonas stutzeri ATCC 14405 = CCUG 16156	superkingdom:Bacteria;phylum:Proteobacteria;class:Gammaproteobacteria;order:Pseudomonadales;family:Pseudomonadaceae;genus:Pseudomonas;species:Pseudomonas stutzeri;	alpha-amylase family protein	Carbon Cycling	Carbon degradation	Starch
2:218224623_99	ara	Parabacteroides johnsonii DSM 18315	superkingdom:Bacteria;phylum:Bacteroidetes;class:Bacteroidia;order:Bacteroidales;family:Porphyromonadaceae;genus:Parabacteroides;species:Parabacteroides johnsonii;	hypothetical protein PRABACTJOHN_01309	Carbon Cycling	Carbon degradation	Hemicellulose
403066664_1527	mdlc	Pseudomonas putida	superkingdom:Bacteria;phylum:Proteobacteria;class:Gammaproteobacteria;order:Pseudomonadales;family:Pseudomonadaceae;genus:Pseudomonas;	Benzoylformate decarboxylase	Organic Remediation	Aromatics	Aromatic carboxylic acid
2:134266903_1071	nosz	Geobacillus thermodenitrificans NG80-2	superkingdom:Bacteria;phylum:Firmicutes;class:Bacilli;order:Bacillales;family:Bacillaceae;genus:Geobacillus;species:Geobacillus thermodenitrificans;	Nitrous oxide reductase	Nitrogen	Denitrification	NA
2:118424407_298	dsrB	uncultured sulfate-reducing bacterium	superkingdom:Bacteria;	dissimilatory sulfite reductase beta subunit	Sulfur	sulfite reduction	NA
2:353204496_591	glucoamylase	Mesorhizobium australicum WSM2073	superkingdom:Bacteria;phylum:Proteobacteria;class:Alphaproteobacteria;order:Rhizobiales;family:Phyllobacteriaceae;genus:Mesorhizobium;species:Mesorhizobium australicum;	glucan 1,4-alpha-glucosidase	Carbon Cycling	Carbon degradation	Starch
2:384929017_554	merb	Burkholderia sp. SJ98	superkingdom:Bacteria;phylum:Proteobacteria;class:Betaproteobacteria;order:Burkholderiales;family:Burkholderiaceae;genus:Burkholderia;	alkylmercury lyase	Metal Homeostasis	Mercury	Detoxification
116804546_224	nasa	uncultured prokaryote		nasA	Nitrogen	Assimilatory N reduction	NA
2:68536433_1501	alkk	Corynebacterium jeikeium K411	superkingdom:Bacteria;phylum:Actinobacteria;class:Actinobacteria;order:Actinomycetales;family:Corynebacteriaceae;genus:Corynebacterium;species:Corynebacterium jeikeium;	acyl-CoA synthetase	Organic Remediation	Others	NA
2:209809031_369	chitinase	Aliivibrio salmonicida LFI1238	superkingdom:Bacteria;phylum:Proteobacteria;class:Gammaproteobacteria;order:Vibrionales;family:Vibrionaceae;genus:Aliivibrio;species:Aliivibrio salmonicida;	unnamed protein product	Carbon Cycling	Carbon degradation	Chitin
2:270511931_845	vgb	Streptosporangium roseum DSM 43021	superkingdom:Bacteria;phylum:Actinobacteria;class:Actinobacteria;order:Actinomycetales;family:Streptosporangiaceae;genus:Streptosporangium;species:Streptosporangium roseum;	putative hydrolase	Virulence	Antibiotic resistance	Degradation
2:307544223_502	terc	Halomonas elongata DSM 2581	superkingdom:Bacteria;phylum:Proteobacteria;class:Gammaproteobacteria;order:Oceanospirillales;family:Halomonadaceae;genus:Halomonas;species:Halomonas elongata;	tellurite resistance protein TerC	Metal Homeostasis	Tellurium	Detoxification
8:298554858_1270	amyA	Prochlorococcus marinus str. MIT 9313	superkingdom:Bacteria;phylum:Cyanobacteria;order:Prochlorales;family:Prochlorococcaceae;genus:Prochlorococcus;species:Prochlorococcus marinus;	unnamed protein product	Carbon Cycling	Carbon degradation	Starch
94537147_887	chitinase	Aeromonas schubertii	superkingdom:Bacteria;phylum:Proteobacteria;class:Gammaproteobacteria;order:Aeromonadales;family:Aeromonadaceae;genus:Aeromonas;	chitinase	Carbon Cycling	Carbon degradation	Chitin
91204414_350	fthfs	Candidatus Kuenenia stuttgartiensis	superkingdom:Bacteria;phylum:Planctomycetes;class:Planctomycetia;order:Candidatus Brocadiales;family:Candidatus Brocadiaceae;genus:Candidatus Kuenenia;	strongly similar to formyltetrahydrofolate synthetase	Carbon Cycling	Carbon fixation	Reductive acetyl¨CCoA pathway
2:291068318_1070	alginase	Citrobacter youngae ATCC 29220	superkingdom:Bacteria;phylum:Proteobacteria;class:Gammaproteobacteria;order:Enterobacteriales;family:Enterobacteriaceae;genus:Citrobacter;species:Citrobacter youngae;	hypothetical protein CIT292_10550	Carbon Cycling	Carbon degradation	Alginate
2:385259700_289	acetylglucosaminidase	Streptococcus sp. SK140	superkingdom:Bacteria;phylum:Firmicutes;class:Bacilli;order:Lactobacillales;family:Streptococcaceae;genus:Streptococcus;	beta-N-acetylglucosaminidase	Carbon Cycling	Carbon degradation	Chitin
40788173_198	phenol_oxidase	Melanocarpus albomyces	superkingdom:Eukaryota;kingdom:Fungi;phylum:Ascomycota;class:Sordariomycetes;order:Sordariales;genus:Melanocarpus;	laccase	Carbon Cycling	Carbon degradation	Lignin
2:229917905_578	cellobiase	Exiguobacterium sp. AT1b	superkingdom:Bacteria;phylum:Firmicutes;class:Bacilli;order:Bacillales;genus:Exiguobacterium;	beta-galactosidase	Carbon Cycling	Carbon degradation	Cellulose
50982472_245	pmoa	uncultured bacterium	superkingdom:Bacteria;	particulate methane monooxygenase	Carbon Cycling	Methane	Methane oxidation
2:224950322_1358	amyA	Clostridium methylpentosum DSM 5476	superkingdom:Bacteria;phylum:Firmicutes;class:Clostridia;order:Clostridiales;family:Clostridiaceae;genus:Clostridium;species:Clostridium methylpentosum;	hypothetical protein CLOSTMETH_00841	Carbon Cycling	Carbon degradation	Starch
390190066_146	nosz	Methylocystis sp. SC2	superkingdom:Bacteria;phylum:Proteobacteria;class:Alphaproteobacteria;order:Rhizobiales;family:Methylocystaceae;genus:Methylocystis;	Nitrous oxide reductase NosZ	Nitrogen	Denitrification	NA
2:302385898_81	CsoS1_CcmK	Clostridium saccharolyticum WM1	superkingdom:Bacteria;phylum:Firmicutes;class:Clostridia;order:Clostridiales;family:Clostridiaceae;genus:Clostridium;species:Clostridium saccharolyticum;	microcompartments protein	Carbon Cycling	Carbon fixation	Bacterial Microcompartments
2:293605176_918	catb	Achromobacter piechaudii ATCC 43553	superkingdom:Bacteria;phylum:Proteobacteria;class:Betaproteobacteria;order:Burkholderiales;family:Alcaligenaceae;genus:Achromobacter;species:Achromobacter piechaudii;	muconate cycloisomerase	Organic Remediation	Aromatics	BTEX and related aromatics
2:262404514_207	arsc	Vibrio sp. RC586	superkingdom:Bacteria;phylum:Proteobacteria;class:Gammaproteobacteria;order:Vibrionales;family:Vibrionaceae;genus:Vibrio;	arsenate reductase	Metal Homeostasis	Arsenic	Detoxification
2:331091088_477	tehb	Lachnospiraceae bacterium 2_1_46FAA	superkingdom:Bacteria;phylum:Firmicutes;class:Clostridia;order:Clostridiales;family:Lachnospiraceae;	hypothetical protein HMPREF9477_00573	Metal Homeostasis	Tellurium	Detoxification
4:22002644_214	protease_serine_fungi	Dactylaria parvispora	superkingdom:Eukaryota;kingdom:Fungi;phylum:Ascomycota;class:Orbiliomycetes;order:Orbiliales;family:Orbiliaceae;genus:Dactylaria;	serine protease	Carbon Cycling	Carbon degradation	protein
2:338232373_1330	amyA	Bradyrhizobiaceae bacterium SG-6C	superkingdom:Bacteria;phylum:Proteobacteria;class:Alphaproteobacteria;order:Rhizobiales;family:Bradyrhizobiaceae;	maltodextrin glucosidase	Carbon Cycling	Carbon degradation	Starch
2:255341781_602	terc	Flavobacteriaceae bacterium 3519-10	superkingdom:Bacteria;phylum:Bacteroidetes;class:Flavobacteriia;order:Flavobacteriales;family:Flavobacteriaceae;	membrane protein, TerC family	Metal Homeostasis	Tellurium	Detoxification
2:319942364_189	nfsb_2	Sutterella wadsworthensis 3_1_45B	superkingdom:Bacteria;phylum:Proteobacteria;class:Betaproteobacteria;order:Burkholderiales;family:Sutterellaceae;genus:Sutterella;species:Sutterella wadsworthensis;	hypothetical protein HMPREF9464_01897	Organic Remediation	Aromatics	Nitoaromatics
2:321144679_198	nfsa_2	Streptococcus peroris ATCC 700780	superkingdom:Bacteria;phylum:Firmicutes;class:Bacilli;order:Lactobacillales;family:Streptococcaceae;genus:Streptococcus;species:Streptococcus peroris;	nitroreductase	Organic Remediation	Aromatics	Nitoaromatics
2:302480920_1522	amyA	Atopobium vaginae PB189-T1-4	superkingdom:Bacteria;phylum:Actinobacteria;class:Actinobacteria;order:Coriobacteriales;family:Coriobacteriaceae;genus:Atopobium;species:Atopobium vaginae;	alpha amylase, catalytic domain protein	Carbon Cycling	Carbon degradation	Starch
2:145964802_362	GAPDH_Calvin	Vibrionales bacterium SWAT-3	superkingdom:Bacteria;phylum:Proteobacteria;class:Gammaproteobacteria;order:Vibrionales;	glyceraldehyde-3-phosphate dehydrogenase	Carbon Cycling	Carbon fixation	Calvin cycle
2:388242972_354	arsc	Haloferax mediterranei ATCC 33500	superkingdom:Archaea;phylum:Euryarchaeota;class:Halobacteria;order:Halobacteriales;family:Halobacteriaceae;genus:Haloferax;species:Haloferax mediterranei;	arsenate reductase (glutaredoxin), protein-tyrosine-phosphatase	Metal Homeostasis	Arsenic	Detoxification
2:59894154_1618	hsp90_Stramenopiles	Phaeodactylum tricornutum	superkingdom:Eukaryota;phylum:Bacillariophyta;class:Bacillariophyceae;order:Naviculales;family:Phaeodactylaceae;genus:Phaeodactylum;	heat shock protein 90	Other	Phylogenetic	NA
2:350275181_160	dsra	Thermoproteus tenax Kra 1	superkingdom:Archaea;phylum:Crenarchaeota;class:Thermoprotei;order:Thermoproteales;family:Thermoproteaceae;genus:Thermoproteus;species:Thermoproteus tenax;	dissimilatory siroheme-sulfite reductase alpha subunit	Sulfur	sulfite reduction	NA
377652201_660	dsra	Desulfatiferula sp. BE2801	superkingdom:Bacteria;phylum:Proteobacteria;class:Deltaproteobacteria;order:Desulfobacterales;family:Desulfobacteraceae;genus:Desulfatiferula;	dissimilatory sulfite-reductase alpha subunit, partial	Sulfur	sulfite reduction	NA
296920742_415	amoa	uncultured archaeon	superkingdom:Archaea;	ammonium monooxygenase subunit A	Nitrogen	Nitrification	NA
20803910_939	tktA	Mesorhizobium loti R7A	superkingdom:Bacteria;phylum:Proteobacteria;class:Alphaproteobacteria;order:Rhizobiales;family:Phyllobacteriaceae;genus:Mesorhizobium;species:Mesorhizobium loti;	PROBABLE TRANSKETOLASE BETA SUBUNIT PROTEIN	Carbon Cycling	Carbon fixation	Calvin cycle
2:343763196_419	ppk	Gordonia alkanivorans NBRC 16433	superkingdom:Bacteria;phylum:Actinobacteria;class:Actinobacteria;order:Actinomycetales;family:Gordoniaceae;genus:Gordonia;species:Gordonia alkanivorans;	polyphosphate kinase	Phosphorus	Polyphosphate synthesis	NA
2:333024311_9	amyA	Streptomyces sp. Tu6071	superkingdom:Bacteria;phylum:Actinobacteria;class:Actinobacteria;order:Actinomycetales;family:Streptomycetaceae;genus:Streptomyces;	putative glycogen debranching enzyme GlgX	Carbon Cycling	Carbon degradation	Starch
2:315470386_664	cellobiase	Ethanoligenens harbinense YUAN-3	superkingdom:Bacteria;phylum:Firmicutes;class:Clostridia;order:Clostridiales;family:Ruminococcaceae;genus:Ethanoligenens;species:Ethanoligenens harbinense;	glycoside hydrolase family 1	Carbon Cycling	Carbon degradation	Cellulose
2:409934644_477	nfsa_2	Bacillus bataviensis LMG 21833	superkingdom:Bacteria;phylum:Firmicutes;class:Bacilli;order:Bacillales;family:Bacillaceae;genus:Bacillus;species:Bacillus bataviensis;	nitroreductase	Organic Remediation	Aromatics	Nitoaromatics
2:30138473_1383	Sir	Nitrosomonas europaea ATCC 19718	superkingdom:Bacteria;phylum:Proteobacteria;class:Betaproteobacteria;order:Nitrosomonadales;family:Nitrosomonadaceae;genus:Nitrosomonas;species:Nitrosomonas europaea;	Nitrite and sulfite reductase	Sulfur	sulfite reduction	NA
40253018_217	dsrB	uncultured sulfate-reducing bacterium	superkingdom:Bacteria;	dissimilatory sulfite reductase beta subunit	Sulfur	sulfite reduction	NA
2:311906908_2254	RgaE	Leadbetterella byssophila DSM 17132	superkingdom:Bacteria;phylum:Bacteroidetes;class:Cytophagia;order:Cytophagales;family:Cytophagaceae;genus:Leadbetterella;species:Leadbetterella byssophila;	glycoside hydrolase family 28	Carbon Cycling	Carbon degradation	Pectin
2:297143539_1496	amyA	Bacillus selenitireducens MLS10	superkingdom:Bacteria;phylum:Firmicutes;class:Bacilli;order:Bacillales;family:Bacillaceae;genus:Bacillus;species:Bacillus selenitireducens;	alpha amylase catalytic region	Carbon Cycling	Carbon degradation	Starch
83017123_1192	dxna	Paenibacillus sp. YK5	superkingdom:Bacteria;phylum:Firmicutes;class:Bacilli;order:Bacillales;family:Paenibacillaceae;genus:Paenibacillus;	alpha subunit of dibenzofuran dioxygenase	Organic Remediation	Aromatics	Heterocyclic aromatics
2:91683424_463	FBPase	Rhodopseudomonas palustris BisB5	superkingdom:Bacteria;phylum:Proteobacteria;class:Alphaproteobacteria;order:Rhizobiales;family:Bradyrhizobiaceae;genus:Rhodopseudomonas;species:Rhodopseudomonas palustris;	fructose-1,6-bisphosphatase, class II	Carbon Cycling	Carbon fixation	Calvin cycle
2:376005618_332	arsc	Arthrospira sp. PCC 8005	superkingdom:Bacteria;phylum:Cyanobacteria;order:Oscillatoriales;genus:Arthrospira;	Arsenate reductase (Arsenical pump modifier)	Metal Homeostasis	Arsenic	Detoxification
78926954_919	endoglucanase	uncultured bacterium	superkingdom:Bacteria;	endo-1,4-beta-D-glucanase	Carbon Cycling	Carbon degradation	Cellulose
2:315641468_1598	amyA	Enterococcus italicus DSM 15952	superkingdom:Bacteria;phylum:Firmicutes;class:Bacilli;order:Lactobacillales;family:Enterococcaceae;genus:Enterococcus;species:Enterococcus italicus;	neopullulanase	Carbon Cycling	Carbon degradation	Starch
2:226347232_920	nosz	uncultured bacterium	superkingdom:Bacteria;	nitrous oxide reductase	Nitrogen	Denitrification	NA
84621433_516	mannanase	Aspergillus sulphureus	superkingdom:Eukaryota;kingdom:Fungi;phylum:Ascomycota;class:Eurotiomycetes;order:Eurotiales;family:Trichocomaceae;genus:Aspergillus;	beta-mannanase	Carbon Cycling	Carbon degradation	Hemicellulose
2:157320937_1349	trze	Serratia proteamaculans 568	superkingdom:Bacteria;phylum:Proteobacteria;class:Gammaproteobacteria;order:Enterobacteriales;family:Enterobacteriaceae;genus:Serratia;species:Serratia proteamaculans;	Amidohydrolase AtzE type	Organic Remediation	Herbicides related compound	NA
3:1001563_2	rubisco	Synechocystis sp. PCC 6803	superkingdom:Bacteria;phylum:Cyanobacteria;order:Chroococcales;genus:Synechocystis;	ribulose bisphosphate carboxylase large subunit	Carbon Cycling	Carbon fixation	Calvin cycle
8:23347674_554	phn	Brucella suis 1330	superkingdom:Bacteria;phylum:Proteobacteria;class:Alphaproteobacteria;order:Rhizobiales;family:Brucellaceae;genus:Brucella;species:Brucella suis;	PhnM protein	Organic Remediation	Herbicides related compound	NA
4:113947257_438	terc	Shewanella baltica OS195	superkingdom:Bacteria;phylum:Proteobacteria;class:Gammaproteobacteria;order:Alteromonadales;family:Shewanellaceae;genus:Shewanella;species:Shewanella baltica;	Integral membrane protein TerC	Metal Homeostasis	Tellurium	Detoxification
2:403644665_810	mult_ring_12DiOx	Gordonia sp. KTR9	superkingdom:Bacteria;phylum:Actinobacteria;class:Actinobacteria;order:Actinomycetales;family:Gordoniaceae;genus:Gordonia;	ring hydroxylating dioxygenase, alpha subunit	Organic Remediation	Aromatics	Other aromatics
2:344342078_14	CsoS2	Thiocapsa marina 5811	superkingdom:Bacteria;phylum:Proteobacteria;class:Gammaproteobacteria;order:Chromatiales;family:Chromatiaceae;genus:Thiocapsa;species:Thiocapsa marina;	carboxysome shell protein CsoS2	Carbon Cycling	Carbon fixation	Bacterial Microcompartments
4:90020238_1548	amyA	Saccharophagus degradans 2-40	superkingdom:Bacteria;phylum:Proteobacteria;class:Gammaproteobacteria;order:Alteromonadales;family:Alteromonadaceae;genus:Saccharophagus;species:Saccharophagus degradans;	glycosidases-like protein	Carbon Cycling	Carbon degradation	Starch
2:331269658_108	amyA	Clostridium botulinum BKT015925	superkingdom:Bacteria;phylum:Firmicutes;class:Clostridia;order:Clostridiales;family:Clostridiaceae;genus:Clostridium;species:Clostridium botulinum;	putative alpha amylase, catalytic domain-containing protein	Carbon Cycling	Carbon degradation	Starch
327410227_60	aps_apra	uncultured bacterium	superkingdom:Bacteria;	adenosine-5'-phosphosulfate reductase alpha subunit	Sulfur	adenylylsulfate reductase	NA
5:219537192_599	dsra	Desulfitobacterium hafniense DCB-2	superkingdom:Bacteria;phylum:Firmicutes;class:Clostridia;order:Clostridiales;family:Peptococcaceae;genus:Desulfitobacterium;species:Desulfitobacterium hafniense;	nitrite and sulphite reductase 4Fe-4S region	Sulfur	sulfite reduction	NA
2:310791430_197	cutinase	Glomerella graminicola M1.001	superkingdom:Eukaryota;kingdom:Fungi;phylum:Ascomycota;class:Sordariomycetes;order:Glomerellales;family:Glomerellaceae;genus:Glomerella;species:Glomerella graminicola;	cutinase	Carbon Cycling	Carbon degradation	Cutin
2:161167869_949	aln	Sorangium cellulosum 'So ce 56'	superkingdom:Bacteria;phylum:Proteobacteria;class:Deltaproteobacteria;order:Myxococcales;family:Polyangiaceae;genus:Sorangium;species:Sorangium cellulosum;	nitrilase	Organic Remediation	Others	NA
2:296091697_1069	mannanase	Thermobispora bispora DSM 43833	superkingdom:Bacteria;phylum:Actinobacteria;class:Actinobacteria;order:Actinomycetales;family:Pseudonocardiaceae;genus:Thermobispora;species:Thermobispora bispora;	cellulose-binding family II	Carbon Cycling	Carbon degradation	Hemicellulose
2:259427865_302	mdlb	Nostoc sp. PCC 7120	superkingdom:Bacteria;phylum:Cyanobacteria;order:Nostocales;family:Nostocaceae;genus:Nostoc;	unnamed protein product	Organic Remediation	Aromatics	Aromatic carboxylic acid
3:392304230_539	amyA	Paenibacillus polymyxa M1	superkingdom:Bacteria;phylum:Firmicutes;class:Bacilli;order:Bacillales;family:Paenibacillaceae;genus:Paenibacillus;species:Paenibacillus polymyxa;	pullulanase	Carbon Cycling	Carbon degradation	Starch
4:227092507_15	xyla	Corynebacterium glucuronolyticum ATCC 51867	superkingdom:Bacteria;phylum:Actinobacteria;class:Actinobacteria;order:Actinomycetales;family:Corynebacteriaceae;genus:Corynebacterium;species:Corynebacterium glucuronolyticum;	xylose isomerase	Carbon Cycling	Carbon degradation	Hemicellulose
2:317504887_1058	amyA	Prevotella salivae DSM 15606	superkingdom:Bacteria;phylum:Bacteroidetes;class:Bacteroidia;order:Bacteroidales;family:Prevotellaceae;genus:Prevotella;species:Prevotella salivae;	pullulanase	Carbon Cycling	Carbon degradation	Starch
2:89275899_705	rubisco	uncultured gamma proteobacterium	superkingdom:Bacteria;phylum:Proteobacteria;class:Gammaproteobacteria;	ribulose-1,5-bisphosphate carboxylase/oxygenase large subunit	Carbon Cycling	Carbon fixation	Calvin cycle
351732678_52	dehh	Acidovorax radicis N35	superkingdom:Bacteria;phylum:Proteobacteria;class:Betaproteobacteria;order:Burkholderiales;family:Comamonadaceae;genus:Acidovorax;species:Acidovorax radicis;	Haloacetate dehalogenase	Organic Remediation	Chlorinated solvents	NA
2:86160543_877	amyA	Anaeromyxobacter dehalogenans 2CP-C	superkingdom:Bacteria;phylum:Proteobacteria;class:Deltaproteobacteria;order:Myxococcales;family:Myxococcaceae;genus:Anaeromyxobacter;species:Anaeromyxobacter dehalogenans;	Alpha amylase, catalytic region	Carbon Cycling	Carbon degradation	Starch
2:126725774_306	hbh	Rhodobacterales bacterium HTCC2150	superkingdom:Bacteria;phylum:Proteobacteria;class:Alphaproteobacteria;order:Rhodobacterales;family:Rhodobacteraceae;	4-hydroxybenzoate 3-monooxygenase	Organic Remediation	Aromatics	BTEX and related aromatics
2:294678666_1325	alkj	Rhodobacter capsulatus SB 1003	superkingdom:Bacteria;phylum:Proteobacteria;class:Alphaproteobacteria;order:Rhodobacterales;family:Rhodobacteraceae;genus:Rhodobacter;species:Rhodobacter capsulatus;	alcohol dehydrogenase	Organic Remediation	Other Hydrocarbons	NA
159460232_20	endochitinase	Pochonia chlamydosporia	superkingdom:Eukaryota;kingdom:Fungi;phylum:Ascomycota;class:Sordariomycetes;order:Hypocreales;family:Clavicipitaceae;genus:Pochonia;	chitinase	Carbon Cycling	Carbon degradation	Chitin
2:85825676_598	SoxV	Roseobacter sp. MED193	superkingdom:Bacteria;phylum:Proteobacteria;class:Alphaproteobacteria;order:Rhodobacterales;family:Rhodobacteraceae;genus:Roseobacter;	sulfur oxidation V protein	Sulfur	Sulfur Oxidation	NA
2:373241871_22	APS_AprB	Desulfitobacterium dichloroeliminans LMG P-21439	superkingdom:Bacteria;phylum:Firmicutes;class:Clostridia;order:Clostridiales;family:Peptococcaceae;genus:Desulfitobacterium;species:Desulfitobacterium dichloroeliminans;	4Fe-4S ferredoxin iron-sulfur binding domain-containing protein	Sulfur	adenylylsulfate reductase	NA
2:353219051_5	cellobiase	Saccharomonospora paurometabolica YIM 90007	superkingdom:Bacteria;phylum:Actinobacteria;class:Actinobacteria;order:Actinomycetales;family:Pseudonocardiaceae;genus:Saccharomonospora;species:Saccharomonospora paurometabolica;	Beta-glucosidase, partial	Carbon Cycling	Carbon degradation	Cellulose
6:125997710_50	cda	Shewanella baltica OS155	superkingdom:Bacteria;phylum:Proteobacteria;class:Gammaproteobacteria;order:Alteromonadales;family:Shewanellaceae;genus:Shewanella;species:Shewanella baltica;	alpha amylase, catalytic region	Carbon Cycling	Carbon degradation	Starch
2:284039635_1044	xylanase	Spirosoma linguale DSM 74	superkingdom:Bacteria;phylum:Bacteroidetes;class:Cytophagia;order:Cytophagales;family:Cytophagaceae;genus:Spirosoma;species:Spirosoma linguale;	xylan 1,4-beta-xylosidase	Carbon Cycling	Carbon degradation	Hemicellulose
2:86750497_457	PRI	Rhodopseudomonas palustris HaA2	superkingdom:Bacteria;phylum:Proteobacteria;class:Alphaproteobacteria;order:Rhizobiales;family:Bradyrhizobiaceae;genus:Rhodopseudomonas;species:Rhodopseudomonas palustris;	ribose-5-phosphate isomerase A	Carbon Cycling	Carbon fixation	Calvin cycle
4:295831935_525	amyA	Leuconostoc kimchii IMSNU 11154	superkingdom:Bacteria;phylum:Firmicutes;class:Bacilli;order:Lactobacillales;family:Leuconostocaceae;genus:Leuconostoc;species:Leuconostoc kimchii;	oligo-1,6-glucosidase	Carbon Cycling	Carbon degradation	Starch
2:284031583_426	acetylglucosaminidase	Kribbella flavida DSM 17836	superkingdom:Bacteria;phylum:Actinobacteria;class:Actinobacteria;order:Actinomycetales;family:Nocardioidaceae;genus:Kribbella;species:Kribbella flavida;	beta-N-acetylhexosaminidase	Carbon Cycling	Carbon degradation	Chitin
2:353549075_564	tktA	Fischerella sp. JSC-11	superkingdom:Bacteria;phylum:Cyanobacteria;order:Stigonematales;genus:Fischerella;	Transketolase	Carbon Cycling	Carbon fixation	Calvin cycle
2:392968481_120	amyA	Fibrisoma limi BUZ 3	superkingdom:Bacteria;phylum:Bacteroidetes;class:Cytophagia;order:Cytophagales;family:Cytophagaceae;genus:Fibrisoma;species:Fibrisoma limi;	glycogen debranching enzyme GlgX	Carbon Cycling	Carbon degradation	Starch
5:15425969_563	phdci	Pseudomonas fluorescens	superkingdom:Bacteria;phylum:Proteobacteria;class:Gammaproteobacteria;order:Pseudomonadales;family:Pseudomonadaceae;genus:Pseudomonas;	2-hydroxychromene-2-carboxylate isomerase	Organic Remediation	Aromatics	Polycyclic aromatics
2:124003215_692	b_lactamase	Microscilla marina ATCC 23134	superkingdom:Bacteria;phylum:Bacteroidetes;class:Cytophagia;order:Cytophagales;family:Cytophagaceae;genus:Microscilla;species:Microscilla marina;	beta-lactamase OXA-20	Virulence	Antibiotic resistance	Degradation
9:62149182_194	nifh	uncultured bacterium	superkingdom:Bacteria;	dinitrogenase reductase	Nitrogen	Nitrogen fixation	NA
2:119537378_1174	mannanase	Nocardioides sp. JS614	superkingdom:Bacteria;phylum:Actinobacteria;class:Actinobacteria;order:Actinomycetales;family:Nocardioidaceae;genus:Nocardioides;	glycoside hydrolase, family 26	Carbon Cycling	Carbon degradation	Hemicellulose
12:301067668_1550	amyA	Lactobacillus casei str. Zhang	superkingdom:Bacteria;phylum:Firmicutes;class:Bacilli;order:Lactobacillales;family:Lactobacillaceae;genus:Lactobacillus;species:Lactobacillus casei;	trehalose-6-phosphate hydrolase	Carbon Cycling	Carbon degradation	Starch
2:379322275_502	vgb	Methanocella conradii HZ254	superkingdom:Archaea;phylum:Euryarchaeota;class:Methanomicrobia;order:Methanocellales;family:Methanocellaceae;genus:Methanocella;species:Methanocella conradii;	Putative streptogramin lyase	Virulence	Antibiotic resistance	Degradation
55740951_91	nifh	uncultured nitrogen-fixing bacterium	superkingdom:Bacteria;	nitrogenase protein	Nitrogen	Nitrogen fixation	NA
2:166368206_699	amyA	Microcystis aeruginosa NIES-843	superkingdom:Bacteria;phylum:Cyanobacteria;order:Chroococcales;genus:Microcystis;species:Microcystis aeruginosa;	alpha-amylase family protein	Carbon Cycling	Carbon degradation	Starch
12667209_145	cmua	chloromethane-metabolizing bacterium 1	superkingdom:Bacteria;	chloromethane utilization protein CmuA	Organic Remediation	Chlorinated solvents	NA
2:238059513_165	endoglucanase	Micromonospora sp. ATCC 39149	superkingdom:Bacteria;phylum:Actinobacteria;class:Actinobacteria;order:Actinomycetales;family:Micromonosporaceae;genus:Micromonospora;	secreted endoglucanase	Carbon Cycling	Carbon degradation	Cellulose
2:398236062_150	bphF1	Pseudomonas sp. GM80	superkingdom:Bacteria;phylum:Proteobacteria;class:Gammaproteobacteria;order:Pseudomonadales;family:Pseudomonadaceae;genus:Pseudomonas;	4-hydroxy-2-oxovalerate aldolase	Organic Remediation	Aromatics	Polycyclic aromatics
44662948_756	pula	Anaerobranca gottschalkii	superkingdom:Bacteria;phylum:Firmicutes;class:Clostridia;order:Clostridiales;family:Clostridiales Family XIV. Incertae Sedis;genus:Anaerobranca;	pullulanase type I	Carbon Cycling	Carbon degradation	Starch
2:288867726_1823	amyA	Clostridium hathewayi DSM 13479	superkingdom:Bacteria;phylum:Firmicutes;class:Clostridia;order:Clostridiales;family:Clostridiaceae;genus:Clostridium;species:Clostridium hathewayi;	pullulanase, type I	Carbon Cycling	Carbon degradation	Starch
2:330998929_2188	arra	Parasutterella excrementihominis YIT 11859	superkingdom:Bacteria;phylum:Proteobacteria;class:Betaproteobacteria;order:Burkholderiales;family:Sutterellaceae;genus:Parasutterella;species:Parasutterella excrementihominis;	molybdopterin oxidoreductase	Metal Homeostasis	Arsenic	Detoxification
381344444_251	pmoa	uncultured Methylobacter sp.	superkingdom:Bacteria;phylum:Proteobacteria;class:Gammaproteobacteria;order:Methylococcales;family:Methylococcaceae;genus:Methylobacter;	particulate methane monooxygenase protein subunit A, partial	Carbon Cycling	Methane	Methane oxidation
2:393162211_171	bphd	Alcaligenes faecalis subsp. faecalis NCIB 8687	superkingdom:Bacteria;phylum:Proteobacteria;class:Betaproteobacteria;order:Burkholderiales;family:Alcaligenaceae;genus:Alcaligenes;species:Alcaligenes faecalis;	alpha/beta hydrolase fold protein	Organic Remediation	Aromatics	Polycyclic aromatics
170605698_209	nirs	uncultured bacterium	superkingdom:Bacteria;	nitrite reductase	Nitrogen	Denitrification	NA
2:77996979_626	dsra	Carboxydothermus hydrogenoformans Z-2901	superkingdom:Bacteria;phylum:Firmicutes;class:Clostridia;order:Thermoanaerobacterales;family:Thermoanaerobacteraceae;genus:Carboxydothermus;species:Carboxydothermus hydrogenoformans;	dissimilatory sulfite reductase subunit B	Sulfur	sulfite reduction	NA
2:289558570_3	mer	Micrococcus luteus SK58	superkingdom:Bacteria;phylum:Actinobacteria;class:Actinobacteria;order:Actinomycetales;family:Micrococcaceae;genus:Micrococcus;species:Micrococcus luteus;	mercury(II) reductase	Metal Homeostasis	Mercury	Detoxification
2:325065377_366	mdh	Desulfurobacterium thermolithotrophum DSM 11699	superkingdom:Bacteria;phylum:Aquificae;class:Aquificae;order:Aquificales;family:Desulfurobacteriaceae;genus:Desulfurobacterium;species:Desulfurobacterium thermolithotrophum;	Malate dehydrogenase	Carbon Cycling	Carbon fixation	Reductive tricarboxylic acid cycle
291568674_159	mer	Arthrospira platensis NIES-39	superkingdom:Bacteria;phylum:Cyanobacteria;order:Oscillatoriales;genus:Arthrospira;species:Arthrospira platensis;	pyridine nucleotide-disulphide oxidoreductase	Metal Homeostasis	Mercury	Detoxification
209401904_64	narg	uncultured bacterium	superkingdom:Bacteria;	nitrate reductase alpha subunit	Nitrogen	Denitrification	NA
302846911_5096	mg_chelatase	Volvox carteri f. nagariensis	superkingdom:Eukaryota;kingdom:Viridiplantae;phylum:Chlorophyta;class:Chlorophyceae;order:Chlamydomonadales;family:Volvocaceae;genus:Volvox;species:Volvox carteri;	hypothetical protein VOLCADRAFT_106601	Secondary metabolism	Pigments	Chlorophyll
154297872_292	pme_Cdeg	Botryotinia fuckeliana B05.10	superkingdom:Eukaryota;kingdom:Fungi;phylum:Ascomycota;class:Leotiomycetes;order:Helotiales;family:Sclerotiniaceae;genus:Botryotinia;species:Botryotinia fuckeliana;	hypothetical protein BC1G_11910	Carbon Cycling	Carbon degradation	Pectin
2:195953639_398	sucD	Hydrogenobaculum sp. Y04AAS1	superkingdom:Bacteria;phylum:Aquificae;class:Aquificae;order:Aquificales;family:Aquificaceae;genus:Hydrogenobaculum;	CoA-binding domain-containing protein	Carbon Cycling	Carbon fixation	Reductive tricarboxylic acid cycle
2:305665102_800	chitinase	Maribacter sp. HTCC2170	superkingdom:Bacteria;phylum:Bacteroidetes;class:Flavobacteriia;order:Flavobacteriales;family:Flavobacteriaceae;genus:Maribacter;	chitinase	Carbon Cycling	Carbon degradation	Chitin
6:6164684_18	exoglucanase	Aspergillus niger	superkingdom:Eukaryota;kingdom:Fungi;phylum:Ascomycota;class:Eurotiomycetes;order:Eurotiales;family:Trichocomaceae;genus:Aspergillus;	1,4-beta-D-glucan cellobiohydrolase B precursor	Carbon Cycling	Carbon degradation	Cellulose
2:124262381_352	alkb	Methylibium petroleiphilum PM1	superkingdom:Bacteria;phylum:Proteobacteria;class:Betaproteobacteria;order:Burkholderiales;genus:Methylibium;species:Methylibium petroleiphilum;	alkane 1-monooxygenase	Organic Remediation	Other Hydrocarbons	NA
2:354568847_291	GAPDH_Calvin	Fischerella sp. JSC-11	superkingdom:Bacteria;phylum:Cyanobacteria;order:Stigonematales;genus:Fischerella;	glyceraldehyde-3-phosphate dehydrogenase, type I	Carbon Cycling	Carbon fixation	Calvin cycle
2:371645432_857	nosz	Myroides odoratimimus CIP 101113	superkingdom:Bacteria;phylum:Bacteroidetes;class:Flavobacteriia;order:Flavobacteriales;family:Flavobacteriaceae;genus:Myroides;species:Myroides odoratimimus;	hypothetical protein HMPREF9715_02175	Nitrogen	Denitrification	NA
2:374391474_209	B_lactamase_A	Paenibacillus dendritiformis C454	superkingdom:Bacteria;phylum:Firmicutes;class:Bacilli;order:Bacillales;family:Paenibacillaceae;genus:Paenibacillus;species:Paenibacillus dendritiformis;	beta-lactamase	Virulence	Antibiotic resistance	Degradation
4:167594281_207	pmoa	uncultured bacterium	superkingdom:Bacteria;	particulate methane monooxygenase protein A	Carbon Cycling	Methane	Methane oxidation
2:172056894_312	amyA	Exiguobacterium sibiricum 255-15	superkingdom:Bacteria;phylum:Firmicutes;class:Bacilli;order:Bacillales;genus:Exiguobacterium;species:Exiguobacterium sibiricum;	alpha-amylase	Carbon Cycling	Carbon degradation	Starch
2:85091584_45	tannase_Cdeg	Neurospora crassa OR74A	superkingdom:Eukaryota;kingdom:Fungi;phylum:Ascomycota;class:Sordariomycetes;order:Sordariales;family:Sordariaceae;genus:Neurospora;species:Neurospora crassa;	hypothetical protein NCU09026	Carbon Cycling	Carbon degradation	Tannins
2:253576978_1354	ara	Paenibacillus sp. oral taxon 786 str. D14	superkingdom:Bacteria;phylum:Firmicutes;class:Bacilli;order:Bacillales;family:Paenibacillaceae;genus:Paenibacillus;species:Paenibacillus sp. oral taxon 786;	alpha-N-arabinofuranosidase	Carbon Cycling	Carbon degradation	Hemicellulose
322700096_160	nagg	Metarhizium acridum CQMa 102	superkingdom:Eukaryota;kingdom:Fungi;phylum:Ascomycota;class:Sordariomycetes;order:Hypocreales;family:Clavicipitaceae;genus:Metarhizium;species:Metarhizium acridum;	salicylate hydroxylase	Organic Remediation	Aromatics	Aromatic carboxylic acid
220718746_245	aln	Variovorax paradoxus S110	superkingdom:Bacteria;phylum:Proteobacteria;class:Betaproteobacteria;order:Burkholderiales;family:Comamonadaceae;genus:Variovorax;species:Variovorax paradoxus;	Nitrilase	Organic Remediation	Others	NA
2:284047784_107	amyA	Acidaminococcus fermentans DSM 20731	superkingdom:Bacteria;phylum:Firmicutes;class:Negativicutes;order:Selenomonadales;family:Acidaminococcaceae;genus:Acidaminococcus;species:Acidaminococcus fermentans;	4-alpha-glucanotransferase	Carbon Cycling	Carbon degradation	Starch
157011604_98	aps_apra	uncultured bacterium	superkingdom:Bacteria;	adenosine-5'-phosphosulfate reductase subunit A	Sulfur	adenylylsulfate reductase	NA
77378649_436	nirs	uncultured bacterium	superkingdom:Bacteria;	putative dissimilatory nitrite reductase	Nitrogen	Denitrification	NA
6:92441508_1444	amyA	Mycobacterium sp. KMS	superkingdom:Bacteria;phylum:Actinobacteria;class:Actinobacteria;order:Actinomycetales;family:Mycobacteriaceae;genus:Mycobacterium;	Alpha amylase, catalytic region	Carbon Cycling	Carbon degradation	Starch
77732597_211	nhh	Rhodococcus opacus	superkingdom:Bacteria;phylum:Actinobacteria;class:Actinobacteria;order:Actinomycetales;family:Nocardiaceae;genus:Rhodococcus;	unnamed protein product	Organic Remediation	Aromatics	Nitoaromatics
2:258515384_399	tehb	Desulfotomaculum acetoxidans DSM 771	superkingdom:Bacteria;phylum:Firmicutes;class:Clostridia;order:Clostridiales;family:Peptococcaceae;genus:Desulfotomaculum;species:Desulfotomaculum acetoxidans;	type 12 methyltransferase	Metal Homeostasis	Tellurium	Detoxification
2:117188459_201	nitrate_reductase	uncultured eukaryote	superkingdom:Eukaryota;	assimilatory nitrate reductase	Nitrogen	N Assimilation	NA
313585820_197	aps_apra	uncultured bacterium	superkingdom:Bacteria;	adenosine-5'-phosphosulfate reductase subunit alpha, partial	Sulfur	adenylylsulfate reductase	NA
156101948_1026	gdh	Plasmodium vivax SaI-1	superkingdom:Eukaryota;phylum:Apicomplexa;class:Aconoidasida;order:Haemosporida;genus:Plasmodium;species:Plasmodium vivax;	glutamate dehydrogenase (NADP+)	Nitrogen	Ammonification	NA
3:37522894_46	GAPDH_Calvin	Gloeobacter violaceus PCC 7421	superkingdom:Bacteria;phylum:Cyanobacteria;class:Gloeobacteria;order:Gloeobacterales;genus:Gloeobacter;species:Gloeobacter violaceus;	glyceraldehyde-3-phosphate dehydrogenase	Carbon Cycling	Carbon fixation	Calvin cycle
2:339410967_1300	acetylglucosaminidase	Spirochaeta thermophila DSM 6578	superkingdom:Bacteria;phylum:Spirochaetes;class:Spirochaetia;order:Spirochaetales;family:Spirochaetaceae;genus:Spirochaeta;species:Spirochaeta thermophila;	Glycoside hydrolase, family 20, catalytic core	Carbon Cycling	Carbon degradation	Chitin
2:158336016_878	FBPase	Acaryochloris marina MBIC11017	superkingdom:Bacteria;phylum:Cyanobacteria;order:Chroococcales;genus:Acaryochloris;species:Acaryochloris marina;	fbp gene product	Carbon Cycling	Carbon fixation	Calvin cycle
2:182415898_179	pme	Opitutus terrae PB90-1	superkingdom:Bacteria;phylum:Verrucomicrobia;class:Opitutae;family:Opitutaceae;genus:Opitutus;species:Opitutus terrae;	pectinesterase	Carbon Cycling	Carbon degradation	Pectin
139478615_14	mer	uncultured actinobacterium	superkingdom:Bacteria;phylum:Actinobacteria;class:Actinobacteria;	mercuric reductase	Metal Homeostasis	Mercury	Detoxification
2:255536004_1067	pme	Flavobacteriaceae bacterium 3519-10	superkingdom:Bacteria;phylum:Bacteroidetes;class:Flavobacteriia;order:Flavobacteriales;family:Flavobacteriaceae;	pectate lyase	Carbon Cycling	Carbon degradation	Pectin
2:304391239_405	ppx	Ahrensia sp. R2A130	superkingdom:Bacteria;phylum:Proteobacteria;class:Alphaproteobacteria;order:Rhodobacterales;family:Rhodobacteraceae;genus:Ahrensia;	exopolyphosphatase	Phosphorus	Polyphosphate degradation	NA
2:221636260_609	dehh109	Thermomicrobium roseum DSM 5159	superkingdom:Bacteria;phylum:Chloroflexi;class:Thermomicrobia;order:Thermomicrobiales;family:Thermomicrobiaceae;genus:Thermomicrobium;species:Thermomicrobium roseum;	haloacid dehalogenase	Organic Remediation	Chlorinated solvents	NA
356881357_1	tktA	Azospirillum brasilense Sp245	superkingdom:Bacteria;phylum:Proteobacteria;class:Alphaproteobacteria;order:Rhodospirillales;family:Rhodospirillaceae;genus:Azospirillum;species:Azospirillum brasilense;	putative transketolase, beta-subunit (modular protein)	Carbon Cycling	Carbon fixation	Calvin cycle
2:291582018_238	pgk	Nitrosococcus halophilus Nc4	superkingdom:Bacteria;phylum:Proteobacteria;class:Gammaproteobacteria;order:Chromatiales;family:Chromatiaceae;genus:Nitrosococcus;species:Nitrosococcus halophilus;	Phosphoglycerate kinase	Carbon Cycling	Carbon fixation	Calvin cycle
2:313124226_266	amyA	Lactobacillus delbrueckii subsp. bulgaricus ND02	superkingdom:Bacteria;phylum:Firmicutes;class:Bacilli;order:Lactobacillales;family:Lactobacillaceae;genus:Lactobacillus;species:Lactobacillus delbrueckii;	dextransucrase	Carbon Cycling	Carbon degradation	Starch
119116148_127	bphc	uncultured bacterium	superkingdom:Bacteria;	extradiol dioxygenase	Organic Remediation	Aromatics	Polycyclic aromatics
6:107029134_11	tfda	Burkholderia cenocepacia AU 1054	superkingdom:Bacteria;phylum:Proteobacteria;class:Betaproteobacteria;order:Burkholderiales;family:Burkholderiaceae;genus:Burkholderia;species:Burkholderia cenocepacia;	Taurine catabolism dioxygenase TauD/TfdA	Organic Remediation	Aromatics	Chlorinated aromatics
295982808_5	mcra	uncultured archaeon	superkingdom:Archaea;	methyl coenzyme M reductase subunit A	Carbon Cycling	Methane	Methanogenesis
2:319977089_17	gdh	Actinomyces sp. oral taxon 178 str. F0338	superkingdom:Bacteria;phylum:Actinobacteria;class:Actinobacteria;order:Actinomycetales;family:Actinomycetaceae;genus:Actinomyces;species:Actinomyces sp. oral taxon 178;	NADP-specific glutamate dehydrogenase	Nitrogen	Ammonification	NA
32307478_1339	nitrite_reductase_protist	Bigelowiella natans	superkingdom:Eukaryota;genus:Bigelowiella;	ferredoxin nitrite reductase	Nitrogen	Assimilation	NA
2:334090051_438	linb	Desulfotomaculum ruminis DSM 2154	superkingdom:Bacteria;phylum:Firmicutes;class:Clostridia;order:Clostridiales;family:Peptococcaceae;genus:Desulfotomaculum;species:Desulfotomaculum ruminis;	alpha/beta hydrolase fold protein	Organic Remediation	Pesticides related compound	NA
2:254521343_170	B_lactamase_A	Stenotrophomonas sp. SKA14	superkingdom:Bacteria;phylum:Proteobacteria;class:Gammaproteobacteria;order:Xanthomonadales;family:Xanthomonadaceae;genus:Stenotrophomonas;	beta-lactamase	Virulence	Antibiotic resistance	Degradation
2:393772890_1417	amyA	Novosphingobium sp. Rr 2-17	superkingdom:Bacteria;phylum:Proteobacteria;class:Alphaproteobacteria;order:Sphingomonadales;family:Sphingomonadaceae;genus:Novosphingobium;	oligo-1,6-glucosidase	Carbon Cycling	Carbon degradation	Starch
340777834_97	PRI	Acetobacter aceti NBRC 14818	superkingdom:Bacteria;phylum:Proteobacteria;class:Alphaproteobacteria;order:Rhodospirillales;family:Acetobacteraceae;genus:Acetobacter;species:Acetobacter aceti;	ribose 5-phosphate isomerase	Carbon Cycling	Carbon fixation	Calvin cycle
337730729_432	dsra	Candidatus Riegeria galatelae	superkingdom:Bacteria;phylum:Proteobacteria;class:Alphaproteobacteria;order:Rhodospirillales;genus:Candidatus Riegeria;	reverse-type dissimilatory siroheme sulfite reductase subunit A	Sulfur	sulfite reduction	NA
2:315475425_1085	amyA	Bacillus cellulosilyticus DSM 2522	superkingdom:Bacteria;phylum:Firmicutes;class:Bacilli;order:Bacillales;family:Bacillaceae;genus:Bacillus;species:Bacillus cellulosilyticus;	LPXTG-motif cell wall anchor domain protein	Carbon Cycling	Carbon degradation	Starch
2:329934359_1159	chitinase	Streptomyces griseoaurantiacus M045	superkingdom:Bacteria;phylum:Actinobacteria;class:Actinobacteria;order:Actinomycetales;family:Streptomycetaceae;genus:Streptomyces;species:Streptomyces griseoaurantiacus;	putative chitinase	Carbon Cycling	Carbon degradation	Chitin
2:192358825_161	TIM	Cellvibrio japonicus Ueda107	superkingdom:Bacteria;phylum:Proteobacteria;class:Gammaproteobacteria;order:Pseudomonadales;family:Pseudomonadaceae;genus:Cellvibrio;species:Cellvibrio japonicus;	unnamed protein product	Carbon Cycling	Carbon fixation	Calvin cycle
2:324974917_952	pme	Pedobacter saltans DSM 12145	superkingdom:Bacteria;phylum:Bacteroidetes;class:Sphingobacteriia;order:Sphingobacteriales;family:Sphingobacteriaceae;genus:Pedobacter;species:Pedobacter saltans;	Pectinesterase	Carbon Cycling	Carbon degradation	Pectin
2:323318728_1101	chitinase	Vibrio sinaloensis DSM 21326	superkingdom:Bacteria;phylum:Proteobacteria;class:Gammaproteobacteria;order:Vibrionales;family:Vibrionaceae;genus:Vibrio;species:Vibrio sinaloensis;	hypothetical protein VISI1226_12881	Carbon Cycling	Carbon degradation	Chitin
2:115251895_226	nitrilase	Clostridium difficile 630	superkingdom:Bacteria;phylum:Firmicutes;class:Clostridia;order:Clostridiales;family:Clostridiaceae;genus:Clostridium;species:Clostridium difficile;	nitrilase (carbon-nitrogen hydrolase)	Organic Remediation	Aromatics	Other aromatics
2:22295073_1487	nira	Thermosynechococcus elongatus BP-1	superkingdom:Bacteria;phylum:Cyanobacteria;order:Chroococcales;genus:Thermosynechococcus;species:Thermosynechococcus elongatus;	ferredoxin--nitrite reductase	Nitrogen	Assimilatory N reduction	NA
2:353347726_1381	acetylglucosaminidase	Alistipes indistinctus YIT 12060	superkingdom:Bacteria;phylum:Bacteroidetes;class:Bacteroidia;order:Bacteroidales;family:Rikenellaceae;genus:Alistipes;species:Alistipes indistinctus;	hypothetical protein HMPREF9450_02051	Carbon Cycling	Carbon degradation	Chitin
2:339883593_1525	fthfs	Actinomyces sp. oral taxon 448 str. F0400	superkingdom:Bacteria;phylum:Actinobacteria;class:Actinobacteria;order:Actinomycetales;family:Actinomycetaceae;genus:Actinomyces;species:Actinomyces sp. oral taxon 448;	formate-tetrahydrofolate ligase	Carbon Cycling	Carbon fixation	Reductive acetyl¨CCoA pathway
2:134101441_1153	nirb	Saccharopolyspora erythraea NRRL 2338	superkingdom:Bacteria;phylum:Actinobacteria;class:Actinobacteria;order:Actinomycetales;family:Pseudonocardiaceae;genus:Saccharopolyspora;species:Saccharopolyspora erythraea;	assimilatory nitrite reductase large subunit	Nitrogen	Assimilatory N reduction	NA
2:402297439_344	ben_bcla	Bacillus alcalophilus ATCC 27647	superkingdom:Bacteria;phylum:Firmicutes;class:Bacilli;order:Bacillales;family:Bacillaceae;genus:Bacillus;species:Bacillus alcalophilus;	benzoate-CoA ligase	virulence	NA	NA
2:397733501_60	oxdb	Rhodococcus sp. JVH1	superkingdom:Bacteria;phylum:Actinobacteria;class:Actinobacteria;order:Actinomycetales;family:Nocardiaceae;genus:Rhodococcus;	phenylacetaldoxime dehydratase	Organic Remediation	Aromatics	Nitoaromatics
3:295796853_250	SoxB	Thiomonas intermedia K12	superkingdom:Bacteria;phylum:Proteobacteria;class:Betaproteobacteria;order:Burkholderiales;genus:Thiomonas;species:Thiomonas intermedia;	5'-Nucleotidase domain protein	Sulfur	Sulfur Oxidation	NA
2:86360333_184	cmci	Rhizobium etli CFN 42	superkingdom:Bacteria;phylum:Proteobacteria;class:Alphaproteobacteria;order:Rhizobiales;family:Rhizobiaceae;genus:Rhizobium;species:Rhizobium etli;	3-carboxy-cis,cis-muconate cycloisomerase	Organic Remediation	Aromatics	Other aromatics
2:32470978_658	amyA	Rhodopirellula baltica SH 1	superkingdom:Bacteria;phylum:Planctomycetes;class:Planctomycetia;order:Planctomycetales;family:Planctomycetaceae;genus:Rhodopirellula;species:Rhodopirellula baltica;	1,4-alpha-glucan branching enzyme	Carbon Cycling	Carbon degradation	Starch
7:21388681_449	one_ring_23diox	Rhodococcus sp. YK2	superkingdom:Bacteria;phylum:Actinobacteria;class:Actinobacteria;order:Actinomycetales;family:Nocardiaceae;genus:Rhodococcus;	alpha subunit of terminal dioxygenase component	Organic Remediation	Aromatics	Other aromatics
2:289433835_608	gdh	Listeria seeligeri serovar 1/2b str. SLCC3954	superkingdom:Bacteria;phylum:Firmicutes;class:Bacilli;order:Bacillales;family:Listeriaceae;genus:Listeria;species:Listeria seeligeri;	gdhA gene product	Nitrogen	Ammonification	NA
2:336426609_1145	amyA	Lachnospiraceae bacterium 3_1_57FAA_CT1	superkingdom:Bacteria;phylum:Firmicutes;class:Clostridia;order:Clostridiales;family:Lachnospiraceae;	oligo-1,6-glucosidase	Carbon Cycling	Carbon degradation	Starch
3:340841921_191	nirs	uncultured denitrifying bacterium	superkingdom:Bacteria;	NirS	Nitrogen	Denitrification	NA
99083039_20	nifh	uncultured bacterium	superkingdom:Bacteria;	nitrogenase iron protein	Nitrogen	Nitrogen fixation	NA
2:389576789_955	amyA	Eubacterium cellulosolvens 6	superkingdom:Bacteria;phylum:Firmicutes;class:Clostridia;order:Clostridiales;family:Eubacteriaceae;genus:Eubacterium;species:Eubacterium cellulosolvens;	glycosidase	Carbon Cycling	Carbon degradation	Starch
2:319794258_650	PRK	Variovorax paradoxus EPS	superkingdom:Bacteria;phylum:Proteobacteria;class:Betaproteobacteria;order:Burkholderiales;family:Comamonadaceae;genus:Variovorax;species:Variovorax paradoxus;	phosphoribulokinase	Carbon Cycling	Carbon fixation	Calvin cycle
2:330445195_213	arsc	Photobacterium leiognathi subsp. mandapamensis svers.1.1.	superkingdom:Bacteria;phylum:Proteobacteria;class:Gammaproteobacteria;order:Vibrionales;family:Vibrionaceae;genus:Photobacterium;species:Photobacterium leiognathi;	arsenate reductase	Metal Homeostasis	Arsenic	Detoxification
2:350568109_370	norb	Propionibacterium avidum ATCC 25577	superkingdom:Bacteria;phylum:Actinobacteria;class:Actinobacteria;order:Actinomycetales;family:Propionibacteriaceae;genus:Propionibacterium;species:Propionibacterium avidum;	nitric-oxide reductase	Nitrogen	Denitrification	NA
2:332377374_889	fthfs	uncultured bacterium	superkingdom:Bacteria;	formyl-tetrahydrofolate synthetase	Carbon Cycling	Carbon fixation	Reductive acetyl¨CCoA pathway
2:289181680_1529	frdA_rTCA	Thermocrinis albus DSM 14484	superkingdom:Bacteria;phylum:Aquificae;class:Aquificae;order:Aquificales;family:Aquificaceae;genus:Thermocrinis;species:Thermocrinis albus;	succinate dehydrogenase or fumarate reductase, flavoprotein subunit	Carbon Cycling	Carbon fixation	Reductive tricarboxylic acid cycle
291518251_90	cda	Butyrivibrio fibrisolvens 16/4	superkingdom:Bacteria;phylum:Firmicutes;class:Clostridia;order:Clostridiales;family:Lachnospiraceae;genus:Butyrivibrio;species:Butyrivibrio fibrisolvens;	Glycosidases	Carbon Cycling	Carbon degradation	Starch
374532480_140	rd	uncultured Dehalococcoides sp.	superkingdom:Bacteria;phylum:Chloroflexi;class:Dehalococcoidia;order:Dehalococcoidales;family:Dehalococcoidaceae;genus:Dehalococcoides;	putative reductive dehalogenase protein, partial	Organic Remediation	Chlorinated solvents	NA
2:284029470_280	alginase	Kribbella flavida DSM 17836	superkingdom:Bacteria;phylum:Actinobacteria;class:Actinobacteria;order:Actinomycetales;family:Nocardioidaceae;genus:Kribbella;species:Kribbella flavida;	Alginate lyase 2	Carbon Cycling	Carbon degradation	Alginate
4:77387838_20	mmox	Rhodobacter sphaeroides 2.4.1	superkingdom:Bacteria;phylum:Proteobacteria;class:Alphaproteobacteria;order:Rhodobacterales;family:Rhodobacteraceae;genus:Rhodobacter;species:Rhodobacter sphaeroides;	putative monooxygenase alpha subunit	Carbon Cycling	Methane	Methane oxidation
289471234_1	dsrB	uncultured prokaryote		dissimilatory sulfite reductase beta subunit	Sulfur	sulfite reduction	NA
4:89072486_173	acetylglucosaminidase	Photobacterium sp. SKA34	superkingdom:Bacteria;phylum:Proteobacteria;class:Gammaproteobacteria;order:Vibrionales;family:Vibrionaceae;genus:Photobacterium;	hypothetical N-acetyl-beta-hexosaminidase	Carbon Cycling	Carbon degradation	Chitin
121714897_746	p450aro	Aspergillus clavatus NRRL 1	superkingdom:Eukaryota;kingdom:Fungi;phylum:Ascomycota;class:Eurotiomycetes;order:Eurotiales;family:Trichocomaceae;genus:Aspergillus;species:Aspergillus clavatus;	cytochrome P450 monooxygenase (Fum15), putative	Organic Remediation	Aromatics	polycyclic aromatics
2:343923445_1030	fthfs	Prevotella oulorum F0390	superkingdom:Bacteria;phylum:Bacteroidetes;class:Bacteroidia;order:Bacteroidales;family:Prevotellaceae;genus:Prevotella;species:Prevotella oulorum;	formate-tetrahydrofolate ligase	Carbon Cycling	Carbon fixation	Reductive acetyl¨CCoA pathway
2:29828669_1082	nira	Streptomyces avermitilis MA-4680	superkingdom:Bacteria;phylum:Actinobacteria;class:Actinobacteria;order:Actinomycetales;family:Streptomycetaceae;genus:Streptomyces;species:Streptomyces avermitilis;	ferredoxin-nitrite reductase	Nitrogen	Assimilatory N reduction	NA
2:227548938_1718	amyA	Corynebacterium lipophiloflavum DSM 44291	superkingdom:Bacteria;phylum:Actinobacteria;class:Actinobacteria;order:Actinomycetales;family:Corynebacteriaceae;genus:Corynebacterium;species:Corynebacterium lipophiloflavum;	4-alpha-D-((1-&gt;4)-alpha-D-glucano)trehalose trehalohydrolase	Carbon Cycling	Carbon degradation	Starch
7592856_268	rubisco	Thiobacillus sp. 'Lamellibrachia symbiont-2'	superkingdom:Bacteria;phylum:Proteobacteria;class:Gammaproteobacteria;	ribulose-1,5-bisphosphate carboxylase/oxygenase form II large subunit	Carbon Cycling	Carbon fixation	Calvin cycle
2:359787977_489	poba	Mesorhizobium alhagi CCNWXJ12-2	superkingdom:Bacteria;phylum:Proteobacteria;class:Alphaproteobacteria;order:Rhizobiales;family:Phyllobacteriaceae;genus:Mesorhizobium;species:Mesorhizobium alhagi;	4-hydroxybenzoate 3-monooxygenase	Organic Remediation	Aromatics	Aromatic carboxylic acid
33242570_505	cellobiase	Clostridium cellulovorans	superkingdom:Bacteria;phylum:Firmicutes;class:Clostridia;order:Clostridiales;family:Clostridiaceae;genus:Clostridium;	beta-glucosidase A	Carbon Cycling	Carbon degradation	Cellulose
359300383_13	nrfa	parainfluenzae] CCUG 13788	superkingdom:Bacteria;phylum:Proteobacteria;class:Gammaproteobacteria;order:Pasteurellales;family:Pasteurellaceae;genus:Haemophilus;species:Haemophilus sputorum;	cytochrome c nitrite reductase subunit c552 [Haemophilus	Nitrogen	Dissimilatory N reduction	NA
340027047_1	arra	uncultured bacterium	superkingdom:Bacteria;	arsenate respiratory reductase	Metal Homeostasis	Arsenic	Detoxification
2:317047753_298	chitinase	Pantoea sp. At-9b	superkingdom:Bacteria;phylum:Proteobacteria;class:Gammaproteobacteria;order:Enterobacteriales;family:Enterobacteriaceae;genus:Pantoea;	chitinase	Carbon Cycling	Carbon degradation	Chitin
2:115375191_1786	endochitinase	Stigmatella aurantiaca DW4/3-1	superkingdom:Bacteria;phylum:Proteobacteria;class:Deltaproteobacteria;order:Myxococcales;family:Cystobacteraceae;genus:Stigmatella;species:Stigmatella aurantiaca;	chitinase D	Carbon Cycling	Carbon degradation	Chitin
2:217504384_712	mer	Methylocella silvestris BL2	superkingdom:Bacteria;phylum:Proteobacteria;class:Alphaproteobacteria;order:Rhizobiales;family:Beijerinckiaceae;genus:Methylocella;species:Methylocella silvestris;	FAD-dependent pyridine nucleotide-disulphide oxidoreductase	Metal Homeostasis	Mercury	Detoxification
2:154483306_919	atza	Eubacterium ventriosum ATCC 27560	superkingdom:Bacteria;phylum:Firmicutes;class:Clostridia;order:Clostridiales;family:Eubacteriaceae;genus:Eubacterium;species:Eubacterium ventriosum;	hypothetical protein EUBVEN_01007	Organic Remediation	Herbicides related compound	NA
3:71383814_650	nasa	uncultured bacterium	superkingdom:Bacteria;	assimilatory nitrate reductase	Nitrogen	Assimilatory N reduction	NA
2:222447906_1198	cysI	Chloroflexus sp. Y-400-fl	superkingdom:Bacteria;phylum:Chloroflexi;class:Chloroflexi;order:Chloroflexales;family:Chloroflexaceae;genus:Chloroflexus;	Sulfite reductase (NADPH)	Sulfur	Other	NA
374413645_493	dsra	uncultured prokaryote		dissimilatory (bi)sulfite reductase alpha subunit-like protein, partial	Sulfur	sulfite reduction	NA
2:169606027_350	phospholipase_D_fungi	Phaeosphaeria nodorum SN15	superkingdom:Eukaryota;kingdom:Fungi;phylum:Ascomycota;class:Dothideomycetes;order:Pleosporales;family:Phaeosphaeriaceae;genus:Phaeosphaeria;species:Phaeosphaeria nodorum;	hypothetical protein SNOG_06046	Carbon Cycling	Carbon degradation	Phospholipids
342316478_89	aoxb	uncultured bacterium	superkingdom:Bacteria;	arsenite oxidase large subunit	Metal Homeostasis	Arsenic	Detoxification
2:238787611_619	alginase	Yersinia frederiksenii ATCC 33641	superkingdom:Bacteria;phylum:Proteobacteria;class:Gammaproteobacteria;order:Enterobacteriales;family:Enterobacteriaceae;genus:Yersinia;species:Yersinia frederiksenii;	hypothetical protein yfred0001_21330	Carbon Cycling	Carbon degradation	Alginate
2:89512880_101	nifh	uncultured nitrogen-fixing bacterium	superkingdom:Bacteria;	dinitrogenase reductase	Nitrogen	Nitrogen fixation	NA
2:258514282_100	chitinase	Desulfotomaculum acetoxidans DSM 771	superkingdom:Bacteria;phylum:Firmicutes;class:Clostridia;order:Clostridiales;family:Peptococcaceae;genus:Desulfotomaculum;species:Desulfotomaculum acetoxidans;	glycoside hydrolase family protein	Carbon Cycling	Carbon degradation	Chitin
2:393759647_55	bphF1	Alcaligenes faecalis subsp. faecalis NCIB 8687	superkingdom:Bacteria;phylum:Proteobacteria;class:Betaproteobacteria;order:Burkholderiales;family:Alcaligenaceae;genus:Alcaligenes;species:Alcaligenes faecalis;	4-hyroxy-2-oxovalerate/4-hydroxy-2-oxopentanoic acid aldolase	Organic Remediation	Aromatics	Polycyclic aromatics
2:118740910_99	dmsa	Enterobacter sp. 638	superkingdom:Bacteria;phylum:Proteobacteria;class:Gammaproteobacteria;order:Enterobacteriales;family:Enterobacteriaceae;genus:Enterobacter;	anaerobic dimethyl sulfoxide reductase, A subunit, DmsA/YnfE family	Organic Remediation	Others	NA
2:239618369_9	amyA	Kosmotoga olearia TBF 19.5.1	superkingdom:Bacteria;phylum:Thermotogae;class:Thermotogae;order:Thermotogales;family:Thermotogaceae;genus:Kosmotoga;species:Kosmotoga olearia;	alpha amylase catalytic region	Carbon Cycling	Carbon degradation	Starch
4:377578823_65	terc	Escherichia hermannii NBRC 105704	superkingdom:Bacteria;phylum:Proteobacteria;class:Gammaproteobacteria;order:Enterobacteriales;family:Enterobacteriaceae;genus:Escherichia;species:Escherichia hermannii;	inner membrane protein Alx	Metal Homeostasis	Tellurium	Detoxification
2:146272622_264	ppx	Pelotomaculum thermopropionicum SI	superkingdom:Bacteria;phylum:Firmicutes;class:Clostridia;order:Clostridiales;family:Peptococcaceae;genus:Pelotomaculum;species:Pelotomaculum thermopropionicum;	hypothetical protein	Phosphorus	Polyphosphate degradation	NA
2:345303302_925	mer	Rhodothermus marinus SG0.5JP17-172	superkingdom:Bacteria;phylum:Bacteroidetes;order:Bacteroidetes Order II. Incertae sedis;family:Rhodothermaceae;genus:Rhodothermus;species:Rhodothermus marinus;	mercuric reductase	Metal Homeostasis	Mercury	Detoxification
156063320_789	amyA	Sclerotinia sclerotiorum 1980	superkingdom:Eukaryota;kingdom:Fungi;phylum:Ascomycota;class:Leotiomycetes;order:Helotiales;family:Sclerotiniaceae;genus:Sclerotinia;species:Sclerotinia sclerotiorum;	hypothetical protein SS1G_01776	Carbon Cycling	Carbon degradation	Starch
13:153211880_1442	fthfs	Vibrio cholerae 1587	superkingdom:Bacteria;phylum:Proteobacteria;class:Gammaproteobacteria;order:Vibrionales;family:Vibrionaceae;genus:Vibrio;species:Vibrio cholerae;	formate--tetrahydrofolate ligase	Carbon Cycling	Carbon fixation	Reductive acetyl¨CCoA pathway
2:373952506_975	amyA	Mucilaginibacter paludis DSM 18603	superkingdom:Bacteria;phylum:Bacteroidetes;class:Sphingobacteriia;order:Sphingobacteriales;family:Sphingobacteriaceae;genus:Mucilaginibacter;species:Mucilaginibacter paludis;	alpha amylase catalytic region	Carbon Cycling	Carbon degradation	Starch
4:324111906_554	amyA	Escherichia fergusonii B253	superkingdom:Bacteria;phylum:Proteobacteria;class:Gammaproteobacteria;order:Enterobacteriales;family:Enterobacteriaceae;genus:Escherichia;species:Escherichia fergusonii;	alpha amylase	Carbon Cycling	Carbon degradation	Starch
3:113867775_944	pcpe	Ralstonia eutropha H16	superkingdom:Bacteria;phylum:Proteobacteria;class:Betaproteobacteria;order:Burkholderiales;family:Burkholderiaceae;genus:Cupriavidus;species:Cupriavidus necator;	maleylacetate reductase	Organic Remediation	Herbicides related compound	NA
2:282566726_112	CsoS1_CcmK	Providencia rustigianii DSM 4541	superkingdom:Bacteria;phylum:Proteobacteria;class:Gammaproteobacteria;order:Enterobacteriales;family:Enterobacteriaceae;genus:Providencia;species:Providencia rustigianii;	ethanolamine utilization protein	Carbon Cycling	Carbon fixation	Bacterial Microcompartments
2:388260035_859	terc	Cellvibrio sp. BR	superkingdom:Bacteria;phylum:Proteobacteria;class:Gammaproteobacteria;order:Pseudomonadales;family:Pseudomonadaceae;genus:Cellvibrio;	integral membrane protein TerC	Metal Homeostasis	Tellurium	Detoxification
2:332181287_1999	hyaluronidase	Treponema brennaborense DSM 12168	superkingdom:Bacteria;phylum:Spirochaetes;class:Spirochaetia;order:Spirochaetales;family:Spirochaetaceae;genus:Treponema;species:Treponema brennaborense;	Hyaluronate lyase	Carbon Cycling	Carbon degradation	hyaluronic acid
2:55379419_512	tehb	Haloarcula marismortui ATCC 43049	superkingdom:Archaea;phylum:Euryarchaeota;class:Halobacteria;order:Halobacteriales;family:Halobacteriaceae;genus:Haloarcula;species:Haloarcula marismortui;	hypothetical protein rrnAC2807	Metal Homeostasis	Tellurium	Detoxification
4:374333036_1565	tktA	Pseudovibrio sp. FO-BEG1	superkingdom:Bacteria;phylum:Proteobacteria;class:Alphaproteobacteria;order:Rhodobacterales;family:Rhodobacteraceae;genus:Pseudovibrio;	tkt gene product	Carbon Cycling	Carbon fixation	Calvin cycle
2:118472466_112	catechol	Mycobacterium smegmatis str. MC2 155	superkingdom:Bacteria;phylum:Actinobacteria;class:Actinobacteria;order:Actinomycetales;family:Mycobacteriaceae;genus:Mycobacterium;species:Mycobacterium smegmatis;	hydroxyquinol 1,2-dioxygenase	Organic Remediation	Aromatics	Other aromatics
2:325916102_1208	xylanase	Xanthomonas vesicatoria ATCC 35937	superkingdom:Bacteria;phylum:Proteobacteria;class:Gammaproteobacteria;order:Xanthomonadales;family:Xanthomonadaceae;genus:Xanthomonas;species:Xanthomonas vesicatoria;	Beta-xylosidase	Carbon Cycling	Carbon degradation	Hemicellulose
2:89276731_224	pcpe	Sphingomonas sp. BHC-A	superkingdom:Bacteria;phylum:Proteobacteria;class:Alphaproteobacteria;order:Sphingomonadales;family:Sphingomonadaceae;genus:Sphingomonas;	maleylacetate reductase	Organic Remediation	Herbicides related compound	NA
2:383107763_394	amyA	Spirochaeta africana DSM 8902	superkingdom:Bacteria;phylum:Spirochaetes;class:Spirochaetia;order:Spirochaetales;family:Spirochaetaceae;genus:Spirochaeta;species:Spirochaeta africana;	pullulanase-like glycosidase possibly secreted by type II secretory pathway	Carbon Cycling	Carbon degradation	Starch
4:27316499_562	ppx	Staphylococcus epidermidis ATCC 12228	superkingdom:Bacteria;phylum:Firmicutes;class:Bacilli;order:Bacillales;family:Staphylococcaceae;genus:Staphylococcus;species:Staphylococcus epidermidis;	exopolyphosphatase	Phosphorus	Polyphosphate degradation	NA
2:333823029_239	codh	Desulfotomaculum kuznetsovii DSM 6115	superkingdom:Bacteria;phylum:Firmicutes;class:Clostridia;order:Clostridiales;family:Peptococcaceae;genus:Desulfotomaculum;species:Desulfotomaculum kuznetsovii;	CO dehydrogenase/acetyl-CoA synthase complex, beta subunit	Carbon Cycling	Carbon fixation	Reductive acetyl¨CCoA pathway
383351314_256	amyA	Streptococcus mitis SK575	superkingdom:Bacteria;phylum:Firmicutes;class:Bacilli;order:Lactobacillales;family:Streptococcaceae;genus:Streptococcus;species:Streptococcus mitis;	intracellular maltogenic amylase	Carbon Cycling	Carbon degradation	Starch
350529729_989	ppx	Vibrio rotiferianus DAT722	superkingdom:Bacteria;phylum:Proteobacteria;class:Gammaproteobacteria;order:Vibrionales;family:Vibrionaceae;genus:Vibrio;species:Vibrio rotiferianus;	guanosine pentaphosphate phosphohydrolase	Phosphorus	Polyphosphate degradation	NA
2:33148036_152	arsc	Haemophilus ducreyi 35000HP	superkingdom:Bacteria;phylum:Proteobacteria;class:Gammaproteobacteria;order:Pasteurellales;family:Pasteurellaceae;genus:Haemophilus;species:Haemophilus ducreyi;	arsenate reductase, arsenical pump modifier protein	Metal Homeostasis	Arsenic	Detoxification
4:182435112_1277	acetylglucosaminidase	Streptomyces griseus subsp. griseus NBRC 13350	superkingdom:Bacteria;phylum:Actinobacteria;class:Actinobacteria;order:Actinomycetales;family:Streptomycetaceae;genus:Streptomyces;species:Streptomyces griseus;	sugar hydrolase	Carbon Cycling	Carbon degradation	Chitin
2:333978082_113	xylj	Desulfotomaculum kuznetsovii DSM 6115	superkingdom:Bacteria;phylum:Firmicutes;class:Clostridia;order:Clostridiales;family:Peptococcaceae;genus:Desulfotomaculum;species:Desulfotomaculum kuznetsovii;	2-oxopent-4-enoate hydratase	Organic Remediation	Aromatics	BTEX and related aromatics
2:269218802_375	amyA	Actinomyces sp. oral taxon 848 str. F0332	superkingdom:Bacteria;phylum:Actinobacteria;class:Actinobacteria;order:Actinomycetales;family:Actinomycetaceae;genus:Actinomyces;species:Actinomyces sp. oral taxon 848;	putative starch degradation and integral membrane protein	Carbon Cycling	Carbon degradation	Starch
2:333601856_392	tehb	Paenibacillus sp. HGF7	superkingdom:Bacteria;phylum:Firmicutes;class:Bacilli;order:Bacillales;family:Paenibacillaceae;genus:Paenibacillus;	methyltransferase domain protein	Metal Homeostasis	Tellurium	Detoxification
2:198256814_1571	Sir	Verrucomicrobiae bacterium DG1235	superkingdom:Bacteria;phylum:Verrucomicrobia;class:Verrucomicrobiae;order:Verrucomicrobiales;	Nitrite and sulphite reductase 4Fe-4S domain protein	Sulfur	sulfite reduction	NA
4:119225930_117	catechol_b	uncultured bacterium	superkingdom:Bacteria;	catechol 2,3-dioxygenase	Organic Remediation	Aromatics	Other aromatics
2:407281184_216	pcag	Thalassospira profundimaris WP0211	superkingdom:Bacteria;phylum:Proteobacteria;class:Alphaproteobacteria;order:Rhodospirillales;family:Rhodospirillaceae;genus:Thalassospira;species:Thalassospira profundimaris;	protocatechuate 3,4-dioxygenase subunit alpha	Organic Remediation	Aromatics	Other aromatics
2:367471133_764	chnb	Patulibacter sp. I11	superkingdom:Bacteria;phylum:Actinobacteria;class:Actinobacteria;order:Solirubrobacterales;family:Patulibacteraceae;genus:Patulibacter;	Cyclohexanone monooxygenase	Organic Remediation	Other Hydrocarbons	NA
269469112_636	soxY	uncultured SUP05 cluster bacterium	superkingdom:Bacteria;phylum:Proteobacteria;class:Gammaproteobacteria;order:Oceanospirillales;	sulfur oxidation protein SoxA	Sulfur	Sulfur Oxidation	NA
2:260645908_1265	xylanase	Streptomyces scabiei 87.22	superkingdom:Bacteria;phylum:Actinobacteria;class:Actinobacteria;order:Actinomycetales;family:Streptomycetaceae;genus:Streptomyces;species:Streptomyces scabiei;	putative glycosyl hydrolase	Carbon Cycling	Carbon degradation	Hemicellulose
4:146405649_1574	urec	Bradyrhizobium sp. BTAi1	superkingdom:Bacteria;phylum:Proteobacteria;class:Alphaproteobacteria;order:Rhizobiales;family:Bradyrhizobiaceae;genus:Bradyrhizobium;	urease alpha subunit	Nitrogen	Ammonification	NA
206688090_242	soxY	Rhodobacterales bacterium Y4I	superkingdom:Bacteria;phylum:Proteobacteria;class:Alphaproteobacteria;order:Rhodobacterales;	sulfur oxidation Y protein	Sulfur	Sulfur Oxidation	NA
2:386422646_1202	cysJ	Thiothrix nivea DSM 5205	superkingdom:Bacteria;phylum:Proteobacteria;class:Gammaproteobacteria;order:Thiotrichales;family:Thiotrichaceae;genus:Thiothrix;species:Thiothrix nivea;	sulfite reductase (NADPH) alpha subunit	Sulfur	Reduction	NA
2:37524704_38	cysJ	Photorhabdus luminescens subsp. laumondii TTO1	superkingdom:Bacteria;phylum:Proteobacteria;class:Gammaproteobacteria;order:Enterobacteriales;family:Enterobacteriaceae;genus:Photorhabdus;species:Photorhabdus luminescens;	sulfite reductase subunit alpha	Sulfur	Reduction	NA
38906705_30	chnc	Rhodococcus sp. TK6	superkingdom:Bacteria;phylum:Actinobacteria;class:Actinobacteria;order:Actinomycetales;family:Nocardiaceae;genus:Rhodococcus;	caprolactone hydrolase	Organic Remediation	Other Hydrocarbons	NA
9:258587699_78	chitinase	Vibrio mimicus VM573	superkingdom:Bacteria;phylum:Proteobacteria;class:Gammaproteobacteria;order:Vibrionales;family:Vibrionaceae;genus:Vibrio;species:Vibrio mimicus;	chitinase, putative	Carbon Cycling	Carbon degradation	Chitin
2:353201193_76	arsc	Paenibacillus lactis 154	superkingdom:Bacteria;phylum:Firmicutes;class:Bacilli;order:Bacillales;family:Paenibacillaceae;genus:Paenibacillus;species:Paenibacillus lactis;	arsenate reductase (thioredoxin)	Metal Homeostasis	Arsenic	Detoxification
2:148240951_57	glucoamylase	Bradyrhizobium sp. BTAi1	superkingdom:Bacteria;phylum:Proteobacteria;class:Alphaproteobacteria;order:Rhizobiales;family:Bradyrhizobiaceae;genus:Bradyrhizobium;	putative Glucoamylase precursor	Carbon Cycling	Carbon degradation	Starch
359837192_1089	endoglucanase	Actinoplanes sp. SE50/110	superkingdom:Bacteria;phylum:Actinobacteria;class:Actinobacteria;order:Actinomycetales;family:Micromonosporaceae;genus:Actinoplanes;	alpha-L-arabinofuranosidase B catalytic	Carbon Cycling	Carbon degradation	Cellulose
2:338756977_765	GAPDH_Calvin	Roseobacter litoralis Och 149	superkingdom:Bacteria;phylum:Proteobacteria;class:Alphaproteobacteria;order:Rhodobacterales;family:Rhodobacteraceae;genus:Roseobacter;species:Roseobacter litoralis;	glyceraldehyde-3-phosphate dehydrogenase GapB	Carbon Cycling	Carbon fixation	Calvin cycle
3:32895204_320	nirs	uncultured bacterium	superkingdom:Bacteria;	putative dissimilatory nitrite reductase	Nitrogen	Denitrification	NA
2:315497964_857	amyA	Asticcacaulis excentricus CB 48	superkingdom:Bacteria;phylum:Proteobacteria;class:Alphaproteobacteria;order:Caulobacterales;family:Caulobacteraceae;genus:Asticcacaulis;species:Asticcacaulis excentricus;	alpha amylase catalytic region	Carbon Cycling	Carbon degradation	Starch
109452504_468	dsrB	uncultured sulfate-reducing bacterium	superkingdom:Bacteria;	dissimilatory sulfite reductase beta subunit	Sulfur	sulfite reduction	NA
84778291_124	dsra	uncultured sulfate-reducing bacterium	superkingdom:Bacteria;	dissimilatory sulphite reductase alpha subunit	Sulfur	sulfite reduction	NA
2:290472011_238	catechol_b	Meiothermus ruber DSM 1279	superkingdom:Bacteria;phylum:Deinococcus-Thermus;class:Deinococci;order:Thermales;family:Thermaceae;genus:Meiothermus;species:Meiothermus ruber;	catechol 2,3 dioxygenase	Organic Remediation	Aromatics	Other aromatics
4:15592907_155	nifh	Methanosarcina lacustera	superkingdom:Archaea;phylum:Euryarchaeota;class:Methanomicrobia;order:Methanosarcinales;family:Methanosarcinaceae;genus:Methanosarcina;	dinitrogenase reductase	Nitrogen	Nitrogen fixation	NA
2:387938115_105	amyA	Cellvibrio sp. BR	superkingdom:Bacteria;phylum:Proteobacteria;class:Gammaproteobacteria;order:Pseudomonadales;family:Pseudomonadaceae;genus:Cellvibrio;	alpha amylase, putative, amy13C	Carbon Cycling	Carbon degradation	Starch
4:315250633_831	pme	Prevotella buccae ATCC 33574	superkingdom:Bacteria;phylum:Bacteroidetes;class:Bacteroidia;order:Bacteroidales;family:Prevotellaceae;genus:Prevotella;species:Prevotella buccae;	carbohydrate esterase family 8 protein	Carbon Cycling	Carbon degradation	Pectin
29654528_371	linb	Coxiella burnetii RSA 493	superkingdom:Bacteria;phylum:Proteobacteria;class:Gammaproteobacteria;order:Legionellales;family:Coxiellaceae;genus:Coxiella;species:Coxiella burnetii;	haloalkane dehalogenase	Organic Remediation	Pesticides related compound	NA
2:261855030_1163	tktA	Halothiobacillus neapolitanus c2		transketolase	Carbon Cycling	Carbon fixation	Calvin cycle
2:169827517_1134	alkk	Lysinibacillus sphaericus C3-41	superkingdom:Bacteria;phylum:Firmicutes;class:Bacilli;order:Bacillales;family:Bacillaceae;genus:Lysinibacillus;species:Lysinibacillus sphaericus;	medium-chain-fatty-acid--CoA ligase	Organic Remediation	Others	NA
2:152145138_244	phytase	Beggiatoa sp. SS	superkingdom:Bacteria;phylum:Proteobacteria;class:Gammaproteobacteria;order:Thiotrichales;family:Thiotrichaceae;genus:Beggiatoa;	Phytase	Phosphorus	Phytic acid hydrolysis	NA
2:319749884_709	cysI	Isosphaera pallida ATCC 43644	superkingdom:Bacteria;phylum:Planctomycetes;class:Planctomycetia;order:Planctomycetales;family:Planctomycetaceae;genus:Isosphaera;species:Isosphaera pallida;	sulfite reductase (NADPH) beta subunit	Sulfur	Other	NA
2:392977068_1253	amyA	Enterobacter cloacae subsp. dissolvens SDM	superkingdom:Bacteria;phylum:Proteobacteria;class:Gammaproteobacteria;order:Enterobacteriales;family:Enterobacteriaceae;genus:Enterobacter;species:Enterobacter cloacae;	alpha-amylase	Carbon Cycling	Carbon degradation	Starch
2:349778280_793	fccab	Thioalkalimicrobium aerophilum AL3	superkingdom:Bacteria;phylum:Proteobacteria;class:Gammaproteobacteria;order:Thiotrichales;family:Piscirickettsiaceae;genus:Thioalkalimicrobium;species:Thioalkalimicrobium aerophilum;	Flavocytochrome c sulfide dehydrogenase flavin-binding	Sulfur	Sulfide Oxidation	NA
12:148507549_991	bphF1	Mycobacterium tuberculosis H37Ra	superkingdom:Bacteria;phylum:Actinobacteria;class:Actinobacteria;order:Actinomycetales;family:Mycobacteriaceae;genus:Mycobacterium;species:Mycobacterium tuberculosis;	4-hydroxy-2-oxovalerate aldolase	Organic Remediation	Aromatics	Polycyclic aromatics
2:298575637_997	ara	Prevotella oris C735	superkingdom:Bacteria;phylum:Bacteroidetes;class:Bacteroidia;order:Bacteroidales;family:Prevotellaceae;genus:Prevotella;species:Prevotella oris;	alpha-N-arabinofuranosidase 1	Carbon Cycling	Carbon degradation	Hemicellulose
2:182676943_1833	tktA	Beijerinckia indica subsp. indica ATCC 9039	superkingdom:Bacteria;phylum:Proteobacteria;class:Alphaproteobacteria;order:Rhizobiales;family:Beijerinckiaceae;genus:Beijerinckia;species:Beijerinckia indica;	transketolase	Carbon Cycling	Carbon fixation	Calvin cycle
2:300865153_97	tktA	Oscillatoria sp. PCC 6506	superkingdom:Bacteria;phylum:Cyanobacteria;order:Oscillatoriales;genus:Oscillatoria;	Transketolase, N terminal	Carbon Cycling	Carbon fixation	Calvin cycle
2:94966431_112	amyA	Brachybacterium sp. LB25	superkingdom:Bacteria;phylum:Actinobacteria;class:Actinobacteria;order:Actinomycetales;family:Dermabacteraceae;genus:Brachybacterium;	alpha-amylase	Carbon Cycling	Carbon degradation	Starch
18495817_380	chnc	Xanthobacter flavus	superkingdom:Bacteria;phylum:Proteobacteria;class:Alphaproteobacteria;order:Rhizobiales;family:Xanthobacteraceae;genus:Xanthobacter;	6-hexanolactone hydrolase	Organic Remediation	Other Hydrocarbons	NA
2:189347345_8	terc	Chlorobium limicola DSM 245	superkingdom:Bacteria;phylum:Chlorobi;class:Chlorobia;order:Chlorobiales;family:Chlorobiaceae;genus:Chlorobium;species:Chlorobium limicola;	integral membrane protein TerC	Metal Homeostasis	Tellurium	Detoxification
21239746_1289	bmo	Pseudomonas butanovora	superkingdom:Bacteria;phylum:Proteobacteria;class:Betaproteobacteria;order:Rhodocyclales;family:Rhodocyclaceae;genus:Thauera;	butane monooxygenase hydroxylase BMOH alpha subunit	Organic Remediation	Other Hydrocarbons	NA
2:13172282_52	catechol	Streptomyces setonii	superkingdom:Bacteria;phylum:Actinobacteria;class:Actinobacteria;order:Actinomycetales;family:Streptomycetaceae;genus:Streptomyces;	catechol 1,2-dioxygenase	Organic Remediation	Aromatics	Other aromatics
2:169631446_1142	mult_ring_12DiOx	Mycobacterium abscessus	superkingdom:Bacteria;phylum:Actinobacteria;class:Actinobacteria;order:Actinomycetales;family:Mycobacteriaceae;genus:Mycobacterium;	putative large terminal subunit of phenylpropionate dioxygenase	Organic Remediation	Aromatics	Other aromatics
2:238755854_404	chitinase	Yersinia ruckeri ATCC 29473	superkingdom:Bacteria;phylum:Proteobacteria;class:Gammaproteobacteria;order:Enterobacteriales;family:Enterobacteriaceae;genus:Yersinia;species:Yersinia ruckeri;	Chitinase	Carbon Cycling	Carbon degradation	Chitin
4:257803414_1218	amyA	Enterococcus gallinarum EG2	superkingdom:Bacteria;phylum:Firmicutes;class:Bacilli;order:Lactobacillales;family:Enterococcaceae;genus:Enterococcus;species:Enterococcus gallinarum;	cytoplasmic alpha-amylase	Carbon Cycling	Carbon degradation	Starch
2:358459828_182	alkb	Frankia sp. CN3	superkingdom:Bacteria;phylum:Actinobacteria;class:Actinobacteria;order:Actinomycetales;family:Frankiaceae;genus:Frankia;	Alkane 1-monooxygenase	Organic Remediation	Other Hydrocarbons	NA
2:157083036_1862	dmsa	Citrobacter koseri ATCC BAA-895	superkingdom:Bacteria;phylum:Proteobacteria;class:Gammaproteobacteria;order:Enterobacteriales;family:Enterobacteriaceae;genus:Citrobacter;species:Citrobacter koseri;	hypothetical protein CKO_01582	Organic Remediation	Others	NA
2:126459282_296	por_DiC4HB	Pyrobaculum calidifontis JCM 11548	superkingdom:Archaea;phylum:Crenarchaeota;class:Thermoprotei;order:Thermoproteales;family:Thermoproteaceae;genus:Pyrobaculum;species:Pyrobaculum calidifontis;	unnamed protein product	Carbon Cycling	Carbon fixation	Dicarboxylate/4-hydroxybutyrate cycle
2:56523292_208	gdh	Plasmodium chabaudi chabaudi	superkingdom:Eukaryota;phylum:Apicomplexa;class:Aconoidasida;order:Haemosporida;genus:Plasmodium;species:Plasmodium chabaudi;	glutamate dehydrogenase, putative	Nitrogen	Ammonification	NA
2:386285779_697	badh	gamma proteobacterium BDW918	superkingdom:Bacteria;phylum:Proteobacteria;class:Gammaproteobacteria;	alcohol dehydrogenase	Organic Remediation	Aromatics	Other aromatics
187426354_1	acetylglucosaminidase	Akkermansia muciniphila ATCC BAA-835	superkingdom:Bacteria;phylum:Verrucomicrobia;class:Verrucomicrobiae;order:Verrucomicrobiales;family:Verrucomicrobiaceae;genus:Akkermansia;species:Akkermansia muciniphila;	Beta-N-acetylhexosaminidase	Carbon Cycling	Carbon degradation	Chitin
2:82409667_1831	tktA	Nitrosospira multiformis ATCC 25196	superkingdom:Bacteria;phylum:Proteobacteria;class:Betaproteobacteria;order:Nitrosomonadales;family:Nitrosomonadaceae;genus:Nitrosospira;species:Nitrosospira multiformis;	transketolase	Carbon Cycling	Carbon fixation	Calvin cycle
45386257_120	narg	unidentified bacterium	superkingdom:Bacteria;	putative dissimilatory membrane-bound nitrate reductase	Nitrogen	Denitrification	NA
2:118170724_14	xyla	Mycobacterium smegmatis str. MC2 155	superkingdom:Bacteria;phylum:Actinobacteria;class:Actinobacteria;order:Actinomycetales;family:Mycobacteriaceae;genus:Mycobacterium;species:Mycobacterium smegmatis;	xylose isomerase	Carbon Cycling	Carbon degradation	Hemicellulose
2:161330814_1112	nrfa	Shewanella benthica KT99	superkingdom:Bacteria;phylum:Proteobacteria;class:Gammaproteobacteria;order:Alteromonadales;family:Shewanellaceae;genus:Shewanella;species:Shewanella benthica;	nitrite reductase periplasmic cytochrome c552	Nitrogen	Dissimilatory N reduction	NA
2:66852912_110	chnb	Aspergillus fumigatus Af293	superkingdom:Eukaryota;kingdom:Fungi;phylum:Ascomycota;class:Eurotiomycetes;order:Eurotiales;family:Trichocomaceae;genus:Neosartorya;species:Aspergillus fumigatus;	cyclohexanone monooxygenase; ChnB	Organic Remediation	Other Hydrocarbons	NA
2:145048415_237	terc	Polynucleobacter necessarius subsp. asymbioticus QLW-P1DMWA-1	superkingdom:Bacteria;phylum:Proteobacteria;class:Betaproteobacteria;order:Burkholderiales;family:Burkholderiaceae;genus:Polynucleobacter;species:Polynucleobacter necessarius;	Integral membrane protein TerC	Metal Homeostasis	Tellurium	Detoxification
3:52631684_205	dsrB	uncultured sulfate-reducing bacterium	superkingdom:Bacteria;	dissimilatory sulfite reductase beta subunit	Sulfur	sulfite reduction	NA
2:269096354_656	cellobiase	Sanguibacter keddieii DSM 10542	superkingdom:Bacteria;phylum:Actinobacteria;class:Actinobacteria;order:Actinomycetales;family:Sanguibacteraceae;genus:Sanguibacter;species:Sanguibacter keddieii;	broad-specificity cellobiase	Carbon Cycling	Carbon degradation	Cellulose
2:163764431_60	mer	Bacillus selenitireducens MLS10	superkingdom:Bacteria;phylum:Firmicutes;class:Bacilli;order:Bacillales;family:Bacillaceae;genus:Bacillus;species:Bacillus selenitireducens;	Pyruvate/2-oxoglutarate dehydrogenase complex dihydrolipoamide dehydrogenase (E3) component and related enzymes-like protein	Metal Homeostasis	Mercury	Detoxification
2:157146457_1092	chitinase	Citrobacter koseri ATCC BAA-895	superkingdom:Bacteria;phylum:Proteobacteria;class:Gammaproteobacteria;order:Enterobacteriales;family:Enterobacteriaceae;genus:Citrobacter;species:Citrobacter koseri;	hypothetical protein CKO_02217	Carbon Cycling	Carbon degradation	Chitin
2:326543900_6	ccmL	Clostridium lentocellum DSM 5427	superkingdom:Bacteria;phylum:Firmicutes;class:Clostridia;order:Clostridiales;family:Lachnospiraceae;genus:Cellulosilyticum;species:Cellulosilyticum lentocellum;	Ethanolamine utilization protein EutN/carboxysome structural protein Ccml	Carbon Cycling	Carbon fixation	Bacterial Microcompartments
2:242224353_54	mannanase	Clostridium cellulovorans 743B	superkingdom:Bacteria;phylum:Firmicutes;class:Clostridia;order:Clostridiales;family:Clostridiaceae;genus:Clostridium;species:Clostridium cellulovorans;	glycoside hydrolase family 26	Carbon Cycling	Carbon degradation	Hemicellulose
3:300727676_473	mannanase	Prevotella bryantii B14	superkingdom:Bacteria;phylum:Bacteroidetes;class:Bacteroidia;order:Bacteroidales;family:Prevotellaceae;genus:Prevotella;species:Prevotella bryantii;	beta-mannosidase	Carbon Cycling	Carbon degradation	Hemicellulose
374703693_1	alginase	Pseudomonas sp. S9	superkingdom:Bacteria;phylum:Proteobacteria;class:Gammaproteobacteria;order:Pseudomonadales;family:Pseudomonadaceae;genus:Pseudomonas;	poly(beta-D-mannuronate) lyase	Carbon Cycling	Carbon degradation	Alginate
2:392950982_33	bphd	Hydrocarboniphaga effusa AP103	superkingdom:Bacteria;phylum:Proteobacteria;class:Gammaproteobacteria;order:Xanthomonadales;family:Sinobacteraceae;genus:Hydrocarboniphaga;species:Hydrocarboniphaga effusa;	alpha/beta hydrolase fold protein	Organic Remediation	Aromatics	Polycyclic aromatics
2:333367633_828	pgk	Psychrobacter sp. 1501(2011)	superkingdom:Bacteria;phylum:Proteobacteria;class:Gammaproteobacteria;order:Pseudomonadales;family:Moraxellaceae;genus:Psychrobacter;	phosphoglycerate kinase	Carbon Cycling	Carbon fixation	Calvin cycle
2:86136004_63	dehh109	Roseobacter sp. MED193	superkingdom:Bacteria;phylum:Proteobacteria;class:Alphaproteobacteria;order:Rhodobacterales;family:Rhodobacteraceae;genus:Roseobacter;	haloacid dehalogenase, type II	Organic Remediation	Chlorinated solvents	NA
56697795_6	atzb	Silicibacter pomeroyi DSS-3	superkingdom:Bacteria;phylum:Proteobacteria;class:Alphaproteobacteria;order:Rhodobacterales;family:Rhodobacteraceae;genus:Ruegeria;species:Ruegeria pomeroyi;	hydroxydechloroatrazine ethylaminohydrolase	Organic Remediation	Herbicides related compound	NA
284507079_661	amyA	Arthrobacter globiformis	superkingdom:Bacteria;phylum:Actinobacteria;class:Actinobacteria;order:Actinomycetales;family:Micrococcaceae;genus:Arthrobacter;	cyclic maltosyl-maltose hydrolase	Carbon Cycling	Carbon degradation	Starch
3:190697239_1216	amyA	Rhizobium etli CIAT 652	superkingdom:Bacteria;phylum:Proteobacteria;class:Alphaproteobacteria;order:Rhizobiales;family:Rhizobiaceae;genus:Rhizobium;species:Rhizobium etli;	putative maltose alpha-D-glucosyltransferase protein	Carbon Cycling	Carbon degradation	Starch
3:90954653_559	dsra	uncultured sulfate-reducing bacterium	superkingdom:Bacteria;	sulfite reductase, dissimilatory-type alpha subunit	Sulfur	sulfite reduction	NA
2:340793646_1509	amyA	Corynebacterium variabile DSM 44702	superkingdom:Bacteria;phylum:Actinobacteria;class:Actinobacteria;order:Actinomycetales;family:Corynebacteriaceae;genus:Corynebacterium;species:Corynebacterium variabile;	hypothetical protein CVAR_0686	Carbon Cycling	Carbon degradation	Starch
67524257_1372	phospholipase_D_fungi	Aspergillus nidulans FGSC A4	superkingdom:Eukaryota;kingdom:Fungi;phylum:Ascomycota;class:Eurotiomycetes;order:Eurotiales;family:Trichocomaceae;genus:Emericella;species:Emericella nidulans;	hypothetical protein AN2586.2	Carbon Cycling	Carbon degradation	Phospholipids
74136894_707	bphc	Polaromonas naphthalenivorans CJ2	superkingdom:Bacteria;phylum:Proteobacteria;class:Betaproteobacteria;order:Burkholderiales;family:Comamonadaceae;genus:Polaromonas;species:Polaromonas naphthalenivorans;	1,2-dihydroxynaphthalene dioxygenase	Organic Remediation	Aromatics	Polycyclic aromatics
2:260645984_141	RgaE	Streptomyces scabiei 87.22	superkingdom:Bacteria;phylum:Actinobacteria;class:Actinobacteria;order:Actinomycetales;family:Streptomycetaceae;genus:Streptomyces;species:Streptomyces scabiei;	putative secreted protein	Carbon Cycling	Carbon degradation	Pectin
306487857_355	nirs	uncultured organism		putative dissimilatory nitrite reductase	Nitrogen	Denitrification	NA
2:260774839_79	GAPDH_Calvin	Vibrio coralliilyticus ATCC BAA-450	superkingdom:Bacteria;phylum:Proteobacteria;class:Gammaproteobacteria;order:Vibrionales;family:Vibrionaceae;genus:Vibrio;species:Vibrio coralliilyticus;	NAD-dependent glyceraldehyde-3-phosphate dehydrogenase	Carbon Cycling	Carbon fixation	Calvin cycle
2:162455881_82	cysI	Sorangium cellulosum 'So ce 56'	superkingdom:Bacteria;phylum:Proteobacteria;class:Deltaproteobacteria;order:Myxococcales;family:Polyangiaceae;genus:Sorangium;species:Sorangium cellulosum;	sulfite reductase (ferredoxin)	Sulfur	Other	NA
2:119355882_348	fccab	Chlorobium phaeobacteroides DSM 266	superkingdom:Bacteria;phylum:Chlorobi;class:Chlorobia;order:Chlorobiales;family:Chlorobiaceae;genus:Chlorobium;species:Chlorobium phaeobacteroides;	sulfide dehydrogenase (flavocytochrome), flavoprotein subunit	Sulfur	Sulfide Oxidation	NA
2:134301110_241	CsoS1_CcmK	Desulfotomaculum reducens MI-1	superkingdom:Bacteria;phylum:Firmicutes;class:Clostridia;order:Clostridiales;family:Peptococcaceae;genus:Desulfotomaculum;species:Desulfotomaculum reducens;	microcompartments protein	Carbon Cycling	Carbon fixation	Bacterial Microcompartments
93:314981410_231	amyA	Propionibacterium acnes HL110PA3	superkingdom:Bacteria;phylum:Actinobacteria;class:Actinobacteria;order:Actinomycetales;family:Propionibacteriaceae;genus:Propionibacterium;species:Propionibacterium acnes;	1,4-alpha-glucan branching enzyme	Carbon Cycling	Carbon degradation	Starch
2:145218860_17	dsra	Prosthecochloris vibrioformis DSM 265	superkingdom:Bacteria;phylum:Chlorobi;class:Chlorobia;order:Chlorobiales;family:Chlorobiaceae;genus:Chlorobium;species:Chlorobium phaeovibrioides;	sulfite reductase, dissimilatory-type alpha subunit	Sulfur	sulfite reduction	NA
393172383_1472	amyA	Rhizobium leguminosarum bv. trifolii WSM2012	superkingdom:Bacteria;phylum:Proteobacteria;class:Alphaproteobacteria;order:Rhizobiales;family:Rhizobiaceae;genus:Rhizobium;species:Rhizobium leguminosarum;	trehalose synthase	Carbon Cycling	Carbon degradation	Starch
88866419_48	dsrB	uncultured bacterium	superkingdom:Bacteria;	dissimilatory sulfite-reductase beta subunit	Sulfur	sulfite reduction	NA
3:151302141_26	aps_apra	Desulfovibrio piger ATCC 29098	superkingdom:Bacteria;phylum:Proteobacteria;class:Deltaproteobacteria;order:Desulfovibrionales;family:Desulfovibrionaceae;genus:Desulfovibrio;species:Desulfovibrio piger;	AprA	Sulfur	adenylylsulfate reductase	NA
2:262201421_873	cellobiase	Gordonia bronchialis DSM 43247	superkingdom:Bacteria;phylum:Actinobacteria;class:Actinobacteria;order:Actinomycetales;family:Gordoniaceae;genus:Gordonia;species:Gordonia bronchialis;	unnamed protein product	Carbon Cycling	Carbon degradation	Cellulose
158138793_238	napa	uncultured bacterium	superkingdom:Bacteria;	periplasmic nitrate reductase	Nitrogen	Dissimilatory N reduction	NA
327197112_606	aps_apra	uncultured bacterium	superkingdom:Bacteria;	adenosine-5'-phosphosulfate reductase alpha subunit	Sulfur	adenylylsulfate reductase	NA
4:218128500_219	heparinase	Bacteroides eggerthii DSM 20697	superkingdom:Bacteria;phylum:Bacteroidetes;class:Bacteroidia;order:Bacteroidales;family:Bacteroidaceae;genus:Bacteroides;species:Bacteroides eggerthii;	hypothetical protein BACEGG_00070	Carbon Cycling	Carbon degradation	Heparin
2:167729932_1279	amyA	Candidatus Cloacamonas acidaminovorans str. Evry	superkingdom:Bacteria;genus:Candidatus Cloacamonas;species:Candidatus Cloacamonas acidaminovorans;	putative Cyclomaltodextrinase	Carbon Cycling	Carbon degradation	Starch
2:239579681_125	nrfa	uncultured bacterium	superkingdom:Bacteria;	cytochrome c nitrite reductase	Nitrogen	Dissimilatory N reduction	NA
2:333823002_604	chitinase	Desulfotomaculum kuznetsovii DSM 6115	superkingdom:Bacteria;phylum:Firmicutes;class:Clostridia;order:Clostridiales;family:Peptococcaceae;genus:Desulfotomaculum;species:Desulfotomaculum kuznetsovii;	glycoside hydrolase family 18	Carbon Cycling	Carbon degradation	Chitin
2:397092066_79	chnb	Chondromyces apiculatus DSM 436	superkingdom:Bacteria;phylum:Proteobacteria;class:Deltaproteobacteria;order:Myxococcales;family:Polyangiaceae;genus:Chondromyces;species:Chondromyces apiculatus;	Cyclohexanone monooxygenase	Organic Remediation	Other Hydrocarbons	NA
2:152978005_1272	amyA	Actinobacillus succinogenes 130Z	superkingdom:Bacteria;phylum:Proteobacteria;class:Gammaproteobacteria;order:Pasteurellales;family:Pasteurellaceae;genus:Actinobacillus;species:Actinobacillus succinogenes;	alpha amylase	Carbon Cycling	Carbon degradation	Starch
2:167355472_996	cysI	Shewanella halifaxensis HAW-EB4	superkingdom:Bacteria;phylum:Proteobacteria;class:Gammaproteobacteria;order:Alteromonadales;family:Shewanellaceae;genus:Shewanella;species:Shewanella halifaxensis;	sulfite reductase (NADPH) hemoprotein, beta-component	Sulfur	Other	NA
2:374313153_1583	cda	Granulicella mallensis MP5ACTX8	superkingdom:Bacteria;phylum:Acidobacteria;class:Acidobacteriia;order:Acidobacteriales;family:Acidobacteriaceae;genus:Granulicella;species:Granulicella mallensis;	unnamed protein product	Carbon Cycling	Carbon degradation	Starch
383640620_742	poba	Sphingomonas elodea ATCC 31461	superkingdom:Bacteria;phylum:Proteobacteria;class:Alphaproteobacteria;order:Sphingomonadales;family:Sphingomonadaceae;genus:Sphingomonas;species:Sphingomonas elodea;	4-hydroxybenzoate 3-monooxygenase	Organic Remediation	Aromatics	Aromatic carboxylic acid
2:182413109_29	CsoS1_CcmK	Opitutus terrae PB90-1	superkingdom:Bacteria;phylum:Verrucomicrobia;class:Opitutae;family:Opitutaceae;genus:Opitutus;species:Opitutus terrae;	microcompartments protein	Carbon Cycling	Carbon fixation	Bacterial Microcompartments
340841595_26	nirs	uncultured denitrifying bacterium	superkingdom:Bacteria;	NirS	Nitrogen	Denitrification	NA
4:298576150_1768	ara	Prevotella oris C735	superkingdom:Bacteria;phylum:Bacteroidetes;class:Bacteroidia;order:Bacteroidales;family:Prevotellaceae;genus:Prevotella;species:Prevotella oris;	alpha-N-arabinofuranosidase 1	Carbon Cycling	Carbon degradation	Hemicellulose
2:116748908_59	amyA	Syntrophobacter fumaroxidans MPOB	superkingdom:Bacteria;phylum:Proteobacteria;class:Deltaproteobacteria;order:Syntrophobacterales;family:Syntrophobacteraceae;genus:Syntrophobacter;species:Syntrophobacter fumaroxidans;	glycogen debranching protein GlgX	Carbon Cycling	Carbon degradation	Starch
139003717_252	nifh	uncultured nitrogen-fixing bacterium	superkingdom:Bacteria;	dinitrogenase reductase	Nitrogen	Nitrogen fixation	NA
2:256727622_637	phenol_oxidase	Nectria haematococca mpVI 77-13-4	superkingdom:Eukaryota;kingdom:Fungi;phylum:Ascomycota;class:Sordariomycetes;order:Hypocreales;family:Nectriaceae;genus:Fusarium;species:Nectria haematococca;	hypothetical protein NECHADRAFT_33688	Carbon Cycling	Carbon degradation	Lignin
8:386016705_888	ppk	Pantoea ananatis AJ13355	superkingdom:Bacteria;phylum:Proteobacteria;class:Gammaproteobacteria;order:Enterobacteriales;family:Enterobacteriaceae;genus:Pantoea;species:Pantoea ananatis;	ppk gene product	Phosphorus	Polyphosphate synthesis	NA
28974756_1643	dsrB	uncultured bacterium	superkingdom:Bacteria;	dissimilatory sulfite reductase beta subunit	Sulfur	sulfite reduction	NA
60476348_2	dsrB	uncultured bacterium	superkingdom:Bacteria;	dissimilatory sulfite reductase beta subunit	Sulfur	sulfite reduction	NA
2:254465391_740	GAPDH_Calvin	Rhodobacterales bacterium Y4I	superkingdom:Bacteria;phylum:Proteobacteria;class:Alphaproteobacteria;order:Rhodobacterales;	glyceraldehyde-3-phosphate dehydrogenase, type I	Carbon Cycling	Carbon fixation	Calvin cycle
374710934_149	ppx	Sporolactobacillus inulinus CASD	superkingdom:Bacteria;phylum:Firmicutes;class:Bacilli;order:Bacillales;family:Sporolactobacillaceae;genus:Sporolactobacillus;species:Sporolactobacillus inulinus;	Ppx/GppA phosphatase family protein	Phosphorus	Polyphosphate degradation	NA
2:350270160_93	ccmL	Oscillibacter valericigenes Sjm18-20	superkingdom:Bacteria;phylum:Firmicutes;class:Clostridia;order:Clostridiales;family:Oscillospiraceae;genus:Oscillibacter;species:Oscillibacter valericigenes;	hypothetical protein OBV_17640	Carbon Cycling	Carbon fixation	Bacterial Microcompartments
327542064_1516	amyA	Rhodopirellula baltica WH47	superkingdom:Bacteria;phylum:Planctomycetes;class:Planctomycetia;order:Planctomycetales;family:Planctomycetaceae;genus:Rhodopirellula;species:Rhodopirellula baltica;	oligo-1,6-glucosidase	Carbon Cycling	Carbon degradation	Starch
2:86359036_494	hbh	Rhizobium etli CFN 42	superkingdom:Bacteria;phylum:Proteobacteria;class:Alphaproteobacteria;order:Rhizobiales;family:Rhizobiaceae;genus:Rhizobium;species:Rhizobium etli;	4-hydroxybenzoate hydroxylase protein	Organic Remediation	Aromatics	BTEX and related aromatics
2:332305196_809	alginase	Glaciecola sp. 4H-3-7+YE-5	superkingdom:Bacteria;phylum:Proteobacteria;class:Gammaproteobacteria;order:Alteromonadales;family:Alteromonadaceae;genus:Glaciecola;	Poly(beta-D-mannuronate) lyase	Carbon Cycling	Carbon degradation	Alginate
4:315250987_834	amyA	Prevotella buccae ATCC 33574	superkingdom:Bacteria;phylum:Bacteroidetes;class:Bacteroidia;order:Bacteroidales;family:Prevotellaceae;genus:Prevotella;species:Prevotella buccae;	alpha-amylase	Carbon Cycling	Carbon degradation	Starch
146193124_12	ppk	Bradyrhizobium sp. ORS 278	superkingdom:Bacteria;phylum:Proteobacteria;class:Alphaproteobacteria;order:Rhizobiales;family:Bradyrhizobiaceae;genus:Bradyrhizobium;	putative Polyphosphate kinase (Polyphosphoric acid kinase) (ATP-polyphosphate phosphotransferase) Ppk	Phosphorus	Polyphosphate synthesis	NA
2:307943181_441	mer	Roseibium sp. TrichSKD4	superkingdom:Bacteria;phylum:Proteobacteria;class:Alphaproteobacteria;order:Rhodobacterales;family:Rhodobacteraceae;genus:Roseibium;	mercuric reductase	Metal Homeostasis	Mercury	Detoxification
2:117558989_92	ppx	Aeromonas hydrophila subsp. hydrophila ATCC 7966	superkingdom:Bacteria;phylum:Proteobacteria;class:Gammaproteobacteria;order:Aeromonadales;family:Aeromonadaceae;genus:Aeromonas;species:Aeromonas hydrophila;	exopolyphosphatase	Phosphorus	Polyphosphate degradation	NA
2:259046857_1704	amyA	Granulicatella adiacens ATCC 49175	superkingdom:Bacteria;phylum:Firmicutes;class:Bacilli;order:Lactobacillales;family:Carnobacteriaceae;genus:Granulicatella;species:Granulicatella adiacens;	phosphoribosylaminoimidazole carboxylase, catalytic subunit	Carbon Cycling	Carbon degradation	Starch
2:404257415_135	bphc	Gordonia namibiensis NBRC 108229	superkingdom:Bacteria;phylum:Actinobacteria;class:Actinobacteria;order:Actinomycetales;family:Gordoniaceae;genus:Gordonia;species:Gordonia namibiensis;	putative extradiol dioxygenase	Organic Remediation	Aromatics	Polycyclic aromatics
5:325333451_1547	fthfs	Lactobacillus acidophilus 30SC	superkingdom:Bacteria;phylum:Firmicutes;class:Bacilli;order:Lactobacillales;family:Lactobacillaceae;genus:Lactobacillus;species:Lactobacillus acidophilus;	formate--tetrahydrofolate ligase	Carbon Cycling	Carbon fixation	Reductive acetyl¨CCoA pathway
2:383764020_775	atza	Caldilinea aerophila DSM 14535 = NBRC 104270	superkingdom:Bacteria;phylum:Chloroflexi;class:Caldilineae;order:Caldilineales;family:Caldilineaceae;genus:Caldilinea;species:Caldilinea aerophila;	hypothetical protein CLDAP_30650	Organic Remediation	Herbicides related compound	NA
2:329847207_1423	alkk	Asticcacaulis biprosthecum C19	superkingdom:Bacteria;phylum:Proteobacteria;class:Alphaproteobacteria;order:Caulobacterales;family:Caulobacteraceae;genus:Asticcacaulis;species:Asticcacaulis biprosthecium;	medium-chain-fatty-acid--CoA ligase	Organic Remediation	Others	NA
2:148244236_1488	tktA	Candidatus Vesicomyosocius okutanii HA	superkingdom:Bacteria;phylum:Proteobacteria;class:Gammaproteobacteria;species:Calyptogena okutanii thioautotrophic gill symbiont;	transketolase	Carbon Cycling	Carbon fixation	Calvin cycle
60:52144170_949	amyA	Bacillus cereus E33L	superkingdom:Bacteria;phylum:Firmicutes;class:Bacilli;order:Bacillales;family:Bacillaceae;genus:Bacillus;species:Bacillus cereus;	alpha-amylase	Carbon Cycling	Carbon degradation	Starch
2:312167192_12	FBPase	Burkholderia rhizoxinica HKI 454	superkingdom:Bacteria;phylum:Proteobacteria;class:Betaproteobacteria;order:Burkholderiales;family:Burkholderiaceae;genus:Burkholderia;species:Burkholderia rhizoxinica;	Fructose-1,6-bisphosphatase (EC 3.1.3.11)	Carbon Cycling	Carbon fixation	Calvin cycle
2:110621926_65	mcra	uncultured methanogenic archaeon RC-I	superkingdom:Archaea;phylum:Euryarchaeota;class:Methanomicrobia;order:Methanocellales;family:Methanocellaceae;genus:Methanocella;species:Methanocella arvoryzae;	methyl-coenzyme M reductase, alpha subunit	Carbon Cycling	Methane	Methanogenesis
2:119387816_2	ben_bcla	Paracoccus denitrificans PD1222	superkingdom:Bacteria;phylum:Proteobacteria;class:Alphaproteobacteria;order:Rhodobacterales;family:Rhodobacteraceae;genus:Paracoccus;species:Paracoccus denitrificans;	AMP-dependent synthetase/ligase	virulence	NA	NA
2:374311499_9	alginase	Granulicella mallensis MP5ACTX8	superkingdom:Bacteria;phylum:Acidobacteria;class:Acidobacteriia;order:Acidobacteriales;family:Acidobacteriaceae;genus:Granulicella;species:Granulicella mallensis;	unnamed protein product	Carbon Cycling	Carbon degradation	Alginate
2:340617010_157	chitinase	Zobellia galactanivorans	superkingdom:Bacteria;phylum:Bacteroidetes;class:Flavobacteriia;order:Flavobacteriales;family:Flavobacteriaceae;genus:Zobellia;	glycoside hydrolase	Carbon Cycling	Carbon degradation	Chitin
2:323471257_384	pectinase (pectate_lyase)	Arthrobacter phenanthrenivorans Sphe3	superkingdom:Bacteria;phylum:Actinobacteria;class:Actinobacteria;order:Actinomycetales;family:Micrococcaceae;genus:Arthrobacter;species:Arthrobacter phenanthrenivorans;	pectate lyase	Carbon Cycling	Carbon degradation	Pectin
339638700_1511	amyA	Lactobacillus pentosus IG1	superkingdom:Bacteria;phylum:Firmicutes;class:Bacilli;order:Lactobacillales;family:Lactobacillaceae;genus:Lactobacillus;species:Lactobacillus pentosus;	glucan 1,4-alpha-maltohydrolase	Carbon Cycling	Carbon degradation	Starch
2:73749203_596	rd	Dehalococcoides sp. CBDB1	superkingdom:Bacteria;phylum:Chloroflexi;class:Dehalococcoidia;order:Dehalococcoidales;family:Dehalococcoidaceae;genus:Dehalococcoides;species:Dehalococcoides mccartyi;	putative reductive dehalogenase	Organic Remediation	Chlorinated solvents	NA
2:266619137_632	amyA	Clostridium hathewayi DSM 13479	superkingdom:Bacteria;phylum:Firmicutes;class:Clostridia;order:Clostridiales;family:Clostridiaceae;genus:Clostridium;species:Clostridium hathewayi;	oligo-1,6-glucosidase	Carbon Cycling	Carbon degradation	Starch
2:391418527_1152	amyA	Streptococcus canis FSL Z3-227	superkingdom:Bacteria;phylum:Firmicutes;class:Bacilli;order:Lactobacillales;family:Streptococcaceae;genus:Streptococcus;species:Streptococcus canis;	cytoplasmic alpha-amylase	Carbon Cycling	Carbon degradation	Starch
3928777_430	chitinase	Pseudoalteromonas sp. S9	superkingdom:Bacteria;phylum:Proteobacteria;class:Gammaproteobacteria;order:Alteromonadales;family:Pseudoalteromonadaceae;genus:Pseudoalteromonas;	chitinase c	Carbon Cycling	Carbon degradation	Chitin
4:89072666_159	ppx	Photobacterium sp. SKA34	superkingdom:Bacteria;phylum:Proteobacteria;class:Gammaproteobacteria;order:Vibrionales;family:Vibrionaceae;genus:Photobacterium;	putative exopolyphosphatase	Phosphorus	Polyphosphate degradation	NA
55978124_513	dsra	uncultured sulfate-reducing bacterium	superkingdom:Bacteria;	dissimilatory sulfite reductase alpha subunit	Sulfur	sulfite reduction	NA
2:225405354_69	CsoS1_CcmK	Clostridium asparagiforme DSM 15981	superkingdom:Bacteria;phylum:Firmicutes;class:Clostridia;order:Clostridiales;family:Clostridiaceae;genus:Clostridium;species:Clostridium asparagiforme;	hypothetical protein CLOSTASPAR_04574	Carbon Cycling	Carbon fixation	Bacterial Microcompartments
300390414_266	fthfs	uncultured bacterium	superkingdom:Bacteria;	formyl-tetrahydrofolate synthetase	Carbon Cycling	Carbon fixation	Reductive acetyl¨CCoA pathway
2:289504429_665	arsm	Anaerobaculum hydrogeniformans ATCC BAA-1850	superkingdom:Bacteria;phylum:Synergistetes;class:Synergistia;order:Synergistales;family:Synergistaceae;genus:Anaerobaculum;species:Anaerobaculum hydrogeniformans;	methyltransferase, UbiE/COQ5 family	Metal Homeostasis	Arsenic	Detoxification
5:422314071_352	nosz	uncultured bacterium	superkingdom:Bacteria;	nitrous oxide reductase, partial	Nitrogen	Denitrification	NA
25:300890389_196	amyA	Thermoanaerobacter sp. X561	superkingdom:Bacteria;phylum:Firmicutes;class:Clostridia;order:Thermoanaerobacterales;family:Thermoanaerobacteraceae;genus:Thermoanaerobacter;	alpha amylase catalytic region	Carbon Cycling	Carbon degradation	Starch
2:336010853_573	pula	Lachnospiraceae bacterium 3_1_57FAA_CT1	superkingdom:Bacteria;phylum:Firmicutes;class:Clostridia;order:Clostridiales;family:Lachnospiraceae;	hypothetical protein HMPREF0994_02434	Carbon Cycling	Carbon degradation	Starch
2:212639412_1283	fthfs	Anoxybacillus flavithermus WK1	superkingdom:Bacteria;phylum:Firmicutes;class:Bacilli;order:Bacillales;family:Bacillaceae;genus:Anoxybacillus;species:Anoxybacillus flavithermus;	formate--tetrahydrofolate ligase	Carbon Cycling	Carbon fixation	Reductive acetyl¨CCoA pathway
300390376_859	fthfs	uncultured bacterium	superkingdom:Bacteria;	formyl-tetrahydrofolate synthetase	Carbon Cycling	Carbon fixation	Reductive acetyl¨CCoA pathway
2:111148956_179	alkb	Frankia alni ACN14a	superkingdom:Bacteria;phylum:Actinobacteria;class:Actinobacteria;order:Actinomycetales;family:Frankiaceae;genus:Frankia;species:Frankia alni;	Alkane-1 monooxygenase (Alkane omega-hydroxylase)	Organic Remediation	Other Hydrocarbons	NA
260220981_737	ppx	Curvibacter putative symbiont of Hydra magnipapillata	superkingdom:Bacteria;phylum:Proteobacteria;class:Betaproteobacteria;order:Burkholderiales;family:Comamonadaceae;genus:Curvibacter;	hypothetical protein Csp_A10400	Phosphorus	Polyphosphate degradation	NA
2:339488178_1155	terc	Pseudomonas putida S16	superkingdom:Bacteria;phylum:Proteobacteria;class:Gammaproteobacteria;order:Pseudomonadales;family:Pseudomonadaceae;genus:Pseudomonas;species:Pseudomonas putida;	integral membrane protein TerC	Metal Homeostasis	Tellurium	Detoxification
2:319902595_1826	acetylglucosaminidase	Bacteroides helcogenes P 36-108	superkingdom:Bacteria;phylum:Bacteroidetes;class:Bacteroidia;order:Bacteroidales;family:Bacteroidaceae;genus:Bacteroides;species:Bacteroides helcogenes;	Beta-N-acetylhexosaminidase	Carbon Cycling	Carbon degradation	Chitin
2:110669456_27	chitinase	Haloquadratum walsbyi DSM 16790	superkingdom:Archaea;phylum:Euryarchaeota;class:Halobacteria;order:Halobacteriales;family:Halobacteriaceae;genus:Haloquadratum;species:Haloquadratum walsbyi;	chitinase domain-containing protein	Carbon Cycling	Carbon degradation	Chitin
2:385204399_32	terc	Burkholderia sp. Ch1-1	superkingdom:Bacteria;phylum:Proteobacteria;class:Betaproteobacteria;order:Burkholderiales;family:Burkholderiaceae;genus:Burkholderia;	integral membrane protein, YjbE family	Metal Homeostasis	Tellurium	Detoxification
2:39649554_584	nifh	Rhodopseudomonas palustris CGA009	superkingdom:Bacteria;phylum:Proteobacteria;class:Alphaproteobacteria;order:Rhizobiales;family:Bradyrhizobiaceae;genus:Rhodopseudomonas;species:Rhodopseudomonas palustris;	putative nitrogenase reductase NifH subunit	Nitrogen	Nitrogen fixation	NA
2:160359587_301	ppx	Petrotoga mobilis SJ95	superkingdom:Bacteria;phylum:Thermotogae;class:Thermotogae;order:Thermotogales;family:Thermotogaceae;genus:Petrotoga;species:Petrotoga mobilis;	Exopolyphosphatase-like protein	Phosphorus	Polyphosphate degradation	NA
2:270273511_1099	xylanase	Bacteroides sp. D20	superkingdom:Bacteria;phylum:Bacteroidetes;class:Bacteroidia;order:Bacteroidales;family:Bacteroidaceae;genus:Bacteroides;	glycoside hydrolase family 43 protein	Carbon Cycling	Carbon degradation	Hemicellulose
378570522_1	endoglucanase	Paenibacillus mucilaginosus 3016	superkingdom:Bacteria;phylum:Firmicutes;class:Bacilli;order:Bacillales;family:Paenibacillaceae;genus:Paenibacillus;species:Paenibacillus mucilaginosus;	glycoside hydrolase family 9	Carbon Cycling	Carbon degradation	Cellulose
375303962_466	codh	Acetobacterium woodii DSM 1030	superkingdom:Bacteria;phylum:Firmicutes;class:Clostridia;order:Clostridiales;family:Eubacteriaceae;genus:Acetobacterium;species:Acetobacterium woodii;	CO dehydrogenase/acetyl-CoA synthase complex, beta subunit AcsB2	Carbon Cycling	Carbon fixation	Reductive acetyl¨CCoA pathway
2:68007700_253	amyA	Exiguobacterium sibiricum 255-15	superkingdom:Bacteria;phylum:Firmicutes;class:Bacilli;order:Bacillales;genus:Exiguobacterium;species:Exiguobacterium sibiricum;	Pullulanase, type I	Carbon Cycling	Carbon degradation	Starch
2:198267558_388	GAPDH_Calvin	Octadecabacter antarcticus 238	superkingdom:Bacteria;phylum:Proteobacteria;class:Alphaproteobacteria;order:Rhodobacterales;family:Rhodobacteraceae;genus:Octadecabacter;species:Octadecabacter arcticus;	glyceraldehyde-3-phosphate dehydrogenase, type I	Carbon Cycling	Carbon fixation	Calvin cycle
4:293189354_173	acetylglucosaminidase	Actinomyces odontolyticus F0309	superkingdom:Bacteria;phylum:Actinobacteria;class:Actinobacteria;order:Actinomycetales;family:Actinomycetaceae;genus:Actinomyces;species:Actinomyces odontolyticus;	beta-hexosaminidase	Carbon Cycling	Carbon degradation	Chitin
2:83857714_552	arylest	Croceibacter atlanticus HTCC2559	superkingdom:Bacteria;phylum:Bacteroidetes;class:Flavobacteria;order:Flavobacteriales;family:Flavobacteriaceae;genus:Croceibacter;species:Croceibacter atlanticus;	arylesterase (aryl-ester hydrolase)	Organic Remediation	Aromatics	Other aromatics
3:320547763_775	amyA	Streptococcus equinus ATCC 9812	superkingdom:Bacteria;phylum:Firmicutes;class:Bacilli;order:Lactobacillales;family:Streptococcaceae;genus:Streptococcus;species:Streptococcus equinus;	glucan 1,6-alpha-glucosidase	Carbon Cycling	Carbon degradation	Starch
22:57335474_476	nirs	uncultured bacterium	superkingdom:Bacteria;	putative dissimilatory nitrite reductase	Nitrogen	Denitrification	NA
2:111022764_729	bphF1	Rhodococcus sp. RHA1	superkingdom:Bacteria;phylum:Actinobacteria;class:Actinobacteria;order:Actinomycetales;family:Nocardiaceae;genus:Rhodococcus;species:Rhodococcus jostii;	4-hydroxy-2-oxovalerate aldolase	Organic Remediation	Aromatics	Polycyclic aromatics
2:118051441_1544	urec	Comamonas testosteroni KF-1	superkingdom:Bacteria;phylum:Proteobacteria;class:Betaproteobacteria;order:Burkholderiales;family:Comamonadaceae;genus:Comamonas;species:Comamonas testosteroni;	urease, alpha subunit	Nitrogen	Ammonification	NA
2:344046392_1235	nrfa	Bizionia argentinensis JUB59	superkingdom:Bacteria;phylum:Bacteroidetes;class:Flavobacteriia;order:Flavobacteriales;family:Flavobacteriaceae;genus:Bizionia;species:Bizionia argentinensis;	cytochrome c-552	Nitrogen	Dissimilatory N reduction	NA
2:302336260_1025	amyA	Olsenella uli DSM 7084	superkingdom:Bacteria;phylum:Actinobacteria;class:Actinobacteria;order:Coriobacteriales;family:Coriobacteriaceae;genus:Olsenella;species:Olsenella uli;	alpha amylase	Carbon Cycling	Carbon degradation	Starch
2:218173995_190	amyA	Cyanothece sp. PCC 7424	superkingdom:Bacteria;phylum:Cyanobacteria;order:Chroococcales;genus:Cyanothece;	1,4-alpha-glucan branching enzyme	Carbon Cycling	Carbon degradation	Starch
3:33386644_337	glx	Ustilago maydis	superkingdom:Eukaryota;kingdom:Fungi;phylum:Basidiomycota;class:Ustilaginomycetes;order:Ustilaginales;family:Ustilaginaceae;genus:Ustilago;	Glyoxaloxidase 2	Carbon Cycling	Carbon degradation	Lignin
45386163_300	narg	unidentified bacterium	superkingdom:Bacteria;	putative dissimilatory membrane-bound nitrate reductase	Nitrogen	Denitrification	NA
2:307772275_197	GAPDH_Calvin	Roseibium sp. TrichSKD4	superkingdom:Bacteria;phylum:Proteobacteria;class:Alphaproteobacteria;order:Rhodobacterales;family:Rhodobacteraceae;genus:Roseibium;	glyceraldehyde-3-phosphate dehydrogenase, type I	Carbon Cycling	Carbon fixation	Calvin cycle
341614028_185	B_lactamase_A	Citromicrobium sp. JLT1363	superkingdom:Bacteria;phylum:Proteobacteria;class:Alphaproteobacteria;order:Sphingomonadales;family:Sphingomonadaceae;genus:Citromicrobium;	Beta-lactamase class A	Virulence	Antibiotic resistance	Degradation
2:255267499_188	ccmL	Bryantella formatexigens DSM 14469	superkingdom:Bacteria;phylum:Firmicutes;class:Clostridia;order:Clostridiales;family:Lachnospiraceae;genus:Marvinbryantia;species:Marvinbryantia formatexigens;	carbon dioxide concentrating mechanism protein CcmL	Carbon Cycling	Carbon fixation	Bacterial Microcompartments
2:328810492_68	CsoS1_CcmK	Verrucosispora maris AB-18-032	superkingdom:Bacteria;phylum:Actinobacteria;class:Actinobacteria;order:Actinomycetales;family:Micromonosporaceae;genus:Verrucosispora;species:Verrucosispora maris;	microcompartments protein	Carbon Cycling	Carbon fixation	Bacterial Microcompartments
89512926_177	nifh	uncultured nitrogen-fixing bacterium	superkingdom:Bacteria;	dinitrogenase reductase	Nitrogen	Nitrogen fixation	NA
2:120402451_2	cutinase	Mycobacterium vanbaalenii PYR-1	superkingdom:Bacteria;phylum:Actinobacteria;class:Actinobacteria;order:Actinomycetales;family:Mycobacteriaceae;genus:Mycobacterium;species:Mycobacterium vanbaalenii;	cutinase	Carbon Cycling	Carbon degradation	Cutin
212526290_117	endochitinase	Penicillium marneffei ATCC 18224	superkingdom:Eukaryota;kingdom:Fungi;phylum:Ascomycota;class:Eurotiomycetes;order:Eurotiales;family:Trichocomaceae;genus:Penicillium;species:Penicillium marneffei;	endochitinase 1 precursor, putative	Carbon Cycling	Carbon degradation	Chitin
359685986_324	chitinase	Leptospira santarosai str. 2000030832	superkingdom:Bacteria;phylum:Spirochaetes;class:Spirochaetia;order:Spirochaetales;family:Leptospiraceae;genus:Leptospira;species:Leptospira santarosai;	hydrolase	Carbon Cycling	Carbon degradation	Chitin
2:335864833_556	ppx	Shewanella sp. HN-41	superkingdom:Bacteria;phylum:Proteobacteria;class:Gammaproteobacteria;order:Alteromonadales;family:Shewanellaceae;genus:Shewanella;	exopolyphosphatase	Phosphorus	Polyphosphate degradation	NA
2:148835401_102	amyA	Vibrio shilonii AK1	superkingdom:Bacteria;phylum:Proteobacteria;class:Gammaproteobacteria;order:Vibrionales;family:Vibrionaceae;genus:Vibrio;species:Vibrio shilonii;	periplasmic alpha-amylase precursor	Carbon Cycling	Carbon degradation	Starch
2:219677142_489	GAPDH_Calvin	gamma proteobacterium NOR5-3	superkingdom:Bacteria;phylum:Proteobacteria;class:Gammaproteobacteria;	glyceraldehyde-3-phosphate dehydrogenase, type I	Carbon Cycling	Carbon fixation	Calvin cycle
2:83317030_96	nirk	uncultured bacterium	superkingdom:Bacteria;	putative nitrite reductase	Nitrogen	Denitrification	NA
19:296784376_314	dsrB	uncultured sulfate-reducing bacterium	superkingdom:Bacteria;	dissimilatory sulfite reductase beta subunit, partial	Sulfur	sulfite reduction	NA
256858049_298	tfdb	uncultured bacterium	superkingdom:Bacteria;	2,4-dichlorophenol hydroxylase	Organic Remediation	Aromatics	Chlorinated aromatics
55163252_78	mcra	uncultured methanogenic archaeon	superkingdom:Archaea;phylum:Euryarchaeota;	methyl-coenzyme M reductase, subunit A	Carbon Cycling	Methane	Methanogenesis
2:212559767_1888	pula	Anoxybacillus flavithermus WK1	superkingdom:Bacteria;phylum:Firmicutes;class:Bacilli;order:Bacillales;family:Bacillaceae;genus:Anoxybacillus;species:Anoxybacillus flavithermus;	Type II secretory pathway, pullulanase	Carbon Cycling	Carbon degradation	Starch
40253059_954	dsra	uncultured sulfate-reducing bacterium	superkingdom:Bacteria;	dissimilatory sulfite reductase alpha subunit	Sulfur	sulfite reduction	NA
4:169762310_168	GAPDH_Calvin	Pseudomonas putida W619	superkingdom:Bacteria;phylum:Proteobacteria;class:Gammaproteobacteria;order:Pseudomonadales;family:Pseudomonadaceae;genus:Pseudomonas;species:Pseudomonas putida;	glyceraldehyde-3-phosphate dehydrogenase, type I	Carbon Cycling	Carbon fixation	Calvin cycle
2:220913361_1028	amyA	Arthrobacter chlorophenolicus A6	superkingdom:Bacteria;phylum:Actinobacteria;class:Actinobacteria;order:Actinomycetales;family:Micrococcaceae;genus:Arthrobacter;species:Arthrobacter chlorophenolicus;	malto-oligosyltrehalose trehalohydrolase	Carbon Cycling	Carbon degradation	Starch
40557184_91	ara	Aureobasidium pullulans	superkingdom:Eukaryota;kingdom:Fungi;phylum:Ascomycota;class:Dothideomycetes;order:Dothideales;family:Dothioraceae;genus:Aureobasidium;	alpha arabinofuranosidase	Carbon Cycling	Carbon degradation	Hemicellulose
2:154151622_185	nifh	Candidatus Methanoregula boonei 6A8	superkingdom:Archaea;phylum:Euryarchaeota;class:Methanomicrobia;order:Methanomicrobiales;genus:Methanoregula;species:Methanoregula boonei;	Nitrogenase	Nitrogen	Nitrogen fixation	NA
2:240009291_566	exaa(moxf)	Methylobacterium extorquens AM1	superkingdom:Bacteria;phylum:Proteobacteria;class:Alphaproteobacteria;order:Rhizobiales;family:Methylobacteriaceae;genus:Methylobacterium;species:Methylobacterium extorquens;	XoxF	Organic Remediation	Chlorinated solvents	NA
2:359313116_6	nirb	Gordonia polyisoprenivorans NBRC 16320	superkingdom:Bacteria;phylum:Actinobacteria;class:Actinobacteria;order:Actinomycetales;family:Gordoniaceae;genus:Gordonia;species:Gordonia polyisoprenivorans;	nitrite reductase large subunit	Nitrogen	Assimilatory N reduction	NA
238917815_723	aps_apra	Eubacterium eligens ATCC 27750	superkingdom:Bacteria;phylum:Firmicutes;class:Clostridia;order:Clostridiales;family:Eubacteriaceae;genus:Eubacterium;species:Eubacterium eligens;	adenylylsulfate reductase subunit alpha	Sulfur	adenylylsulfate reductase	NA
60476237_235	dsrB	uncultured bacterium	superkingdom:Bacteria;	dissimilatory sulfite reductase beta subunit	Sulfur	sulfite reduction	NA
4:153798558_1561	amyA	Actinomyces odontolyticus ATCC 17982	superkingdom:Bacteria;phylum:Actinobacteria;class:Actinobacteria;order:Actinomycetales;family:Actinomycetaceae;genus:Actinomyces;species:Actinomyces odontolyticus;	hypothetical protein ACTODO_01435	Carbon Cycling	Carbon degradation	Starch
2:340553643_191	arsc	Collimonas fungivorans Ter331	superkingdom:Bacteria;phylum:Proteobacteria;class:Betaproteobacteria;order:Burkholderiales;family:Oxalobacteraceae;genus:Collimonas;species:Collimonas fungivorans;	Arsenate reductase	Metal Homeostasis	Arsenic	Detoxification
2:332829637_1518	xylanase	Dysgonomonas gadei ATCC BAA-286	superkingdom:Bacteria;phylum:Bacteroidetes;class:Bacteroidia;order:Bacteroidales;family:Porphyromonadaceae;genus:Dysgonomonas;species:Dysgonomonas gadei;	hypothetical protein HMPREF9455_01553	Carbon Cycling	Carbon degradation	Hemicellulose
62512275_62	dsra	uncultured sulfate-reducing bacterium	superkingdom:Bacteria;	dissimilatory sulfite reductase subunit A	Sulfur	sulfite reduction	NA
67524349_110	ara	Aspergillus nidulans FGSC A4	superkingdom:Eukaryota;kingdom:Fungi;phylum:Ascomycota;class:Eurotiomycetes;order:Eurotiales;family:Trichocomaceae;genus:Emericella;species:Emericella nidulans;	hypothetical protein AN2632.2	Carbon Cycling	Carbon degradation	Hemicellulose
308272652_742	dsra	uncultured Desulfobacterium sp.	superkingdom:Bacteria;phylum:Proteobacteria;class:Deltaproteobacteria;order:Desulfobacterales;family:Desulfobacteraceae;genus:Desulfobacterium;	Sulfite reductase, dissimilatory-type subunit alpha	Sulfur	sulfite reduction	NA
2:209809090_5	arylest	Aliivibrio salmonicida LFI1238	superkingdom:Bacteria;phylum:Proteobacteria;class:Gammaproteobacteria;order:Vibrionales;family:Vibrionaceae;genus:Aliivibrio;species:Aliivibrio salmonicida;	arylesterase precursor	Organic Remediation	Aromatics	Other aromatics
2:86749821_47	nhh	Rhodopseudomonas palustris HaA2	superkingdom:Bacteria;phylum:Proteobacteria;class:Alphaproteobacteria;order:Rhizobiales;family:Bradyrhizobiaceae;genus:Rhodopseudomonas;species:Rhodopseudomonas palustris;	nitrile hydratase, alpha subunit	Organic Remediation	Aromatics	Nitoaromatics
2:187934244_58	exochitinase	Clostridium botulinum B str. Eklund 17B	superkingdom:Bacteria;phylum:Firmicutes;class:Clostridia;order:Clostridiales;family:Clostridiaceae;genus:Clostridium;species:Clostridium botulinum;	chitinase D	Carbon Cycling	Carbon degradation	Chitin
332372394_250	rubisco	uncultured bacterium	superkingdom:Bacteria;	putative ribulose-1,5-bisphosphate carboxylase oxygenase form II, partial	Carbon Cycling	Carbon fixation	Calvin cycle
2:315276592_1264	pula	Paenibacillus vortex V453	superkingdom:Bacteria;phylum:Firmicutes;class:Bacilli;order:Bacillales;family:Paenibacillaceae;genus:Paenibacillus;species:Paenibacillus vortex;	pullulanase, type I	Carbon Cycling	Carbon degradation	Starch
2:359733175_790	chnb	Rhodococcus pyridinivorans AK37	superkingdom:Bacteria;phylum:Actinobacteria;class:Actinobacteria;order:Actinomycetales;family:Nocardiaceae;genus:Rhodococcus;species:Rhodococcus pyridinivorans;	cyclohexanone monooxygenase	Organic Remediation	Other Hydrocarbons	NA
4:34017120_89	dsra	uncultured bacterium	superkingdom:Bacteria;	dissimilatory sulfite reductase alpha subunit	Sulfur	sulfite reduction	NA
4:169780532_144	phospholipase_A2_fungi	Aspergillus oryzae RIB40	superkingdom:Eukaryota;kingdom:Fungi;phylum:Ascomycota;class:Eurotiomycetes;order:Eurotiales;family:Trichocomaceae;genus:Aspergillus;species:Aspergillus oryzae;	hypothetical protein	Carbon Cycling	Carbon degradation	Phospholipids
2:260642185_1484	pme	Bacteroides finegoldii DSM 17565	superkingdom:Bacteria;phylum:Bacteroidetes;class:Bacteroidia;order:Bacteroidales;family:Bacteroidaceae;genus:Bacteroides;species:Bacteroides finegoldii;	pectinesterase family protein	Carbon Cycling	Carbon degradation	Pectin
2:283559495_97	arsm	Rhodomicrobium vannielii ATCC 17100	superkingdom:Bacteria;phylum:Proteobacteria;class:Alphaproteobacteria;order:Rhizobiales;family:Hyphomicrobiaceae;genus:Rhodomicrobium;species:Rhodomicrobium vannielii;	Methyltransferase type 11	Metal Homeostasis	Arsenic	Detoxification
2:371718015_327	chitinase	Caldithrix abyssi DSM 13497	superkingdom:Bacteria;genus:Caldithrix;species:Caldithrix abyssi;	glycoside hydrolase family 18	Carbon Cycling	Carbon degradation	Chitin
2:49647296_808	phospholipase_C_fungi	Yarrowia lipolytica	superkingdom:Eukaryota;kingdom:Fungi;phylum:Ascomycota;class:Saccharomycetes;order:Saccharomycetales;family:Dipodascaceae;genus:Yarrowia;	YALI0C04180p	Carbon Cycling	Carbon degradation	Phospholipids
4:118470496_835	bend	Mycobacterium smegmatis str. MC2 155	superkingdom:Bacteria;phylum:Actinobacteria;class:Actinobacteria;order:Actinomycetales;family:Mycobacteriaceae;genus:Mycobacterium;species:Mycobacterium smegmatis;	toluate 1,2-dioxygenase electron transfer component	Organic Remediation	Aromatics	Aromatic carboxylic acid
2:374576255_552	tktA	Bradyrhizobium sp. WSM471	superkingdom:Bacteria;phylum:Proteobacteria;class:Alphaproteobacteria;order:Rhizobiales;family:Bradyrhizobiaceae;genus:Bradyrhizobium;	transketolase, alpha subunit	Carbon Cycling	Carbon fixation	Calvin cycle
2:160347200_8	nifh	uncultured bacterium	superkingdom:Bacteria;	dinitrogenase reductase	Nitrogen	Nitrogen fixation	NA
302414708_216	dextranase_fungi	Verticillium albo-atrum VaMs.102	superkingdom:Eukaryota;kingdom:Fungi;phylum:Ascomycota;class:Sordariomycetes;order:Glomerellales;family:Plectosphaerellaceae;genus:Verticilium;species:Verticillium albo-atrum;	dextranase	Carbon Cycling	Carbon degradation	sucrose
294884129_156	aoxb	bacterium enrichment culture clone aoxheteroA63_4W	superkingdom:Bacteria;	arsenite oxidase alpha subunit, partial	Metal Homeostasis	Arsenic	Detoxification
4:227164357_1266	xyla	Proteus mirabilis ATCC 29906	superkingdom:Bacteria;phylum:Proteobacteria;class:Gammaproteobacteria;order:Enterobacteriales;family:Enterobacteriaceae;genus:Proteus;species:Proteus mirabilis;	xylose isomerase	Carbon Cycling	Carbon degradation	Hemicellulose
2:357413794_1493	amyA	Streptomyces flavogriseus ATCC 33331	superkingdom:Bacteria;phylum:Actinobacteria;class:Actinobacteria;order:Actinomycetales;family:Streptomycetaceae;genus:Streptomyces;species:Streptomyces flavogriseus;	glycoside hydrolase starch-binding protein	Carbon Cycling	Carbon degradation	Starch
2:221213054_48	poba	Burkholderia multivorans CGD1	superkingdom:Bacteria;phylum:Proteobacteria;class:Betaproteobacteria;order:Burkholderiales;family:Burkholderiaceae;genus:Burkholderia;species:Burkholderia multivorans;	P-hydroxybenzoate hydroxylase (4-hydroxybenzoate 3-monooxygenase) (phbh)	Organic Remediation	Aromatics	Aromatic carboxylic acid
7672747_1161	xylanase	Azospirillum irakense	superkingdom:Bacteria;phylum:Proteobacteria;class:Alphaproteobacteria;order:Rhodospirillales;family:Rhodospirillaceae;genus:Azospirillum;	xylosidase/arabinofuranosidase	Carbon Cycling	Carbon degradation	Hemicellulose
2:225850995_358	sqr	Persephonella marina EX-H1	superkingdom:Bacteria;phylum:Aquificae;class:Aquificae;order:Aquificales;family:Hydrogenothermaceae;genus:Persephonella;species:Persephonella marina;	sulfide-quinone reductase	Sulfur	Sulfide Oxidation	NA
4:284052458_941	PRK	Arthrospira platensis str. Paraca	superkingdom:Bacteria;phylum:Cyanobacteria;order:Oscillatoriales;genus:Arthrospira;species:Arthrospira platensis;	phosphoribulokinase	Carbon Cycling	Carbon fixation	Calvin cycle
3:70983253_65	p450aro	Aspergillus fumigatus Af293	superkingdom:Eukaryota;kingdom:Fungi;phylum:Ascomycota;class:Eurotiomycetes;order:Eurotiales;family:Trichocomaceae;genus:Aspergillus;species:Aspergillus fumigatus;	cytochrome P450 oxidoreductase OrdA-like	Organic Remediation	Aromatics	polycyclic aromatics
169849722_730	Sir	Coprinopsis cinerea okayama7#130	superkingdom:Eukaryota;kingdom:Fungi;phylum:Basidiomycota;class:Agaricomycetes;order:Agaricales;family:Psathyrellaceae;genus:Coprinopsis;species:Coprinopsis cinerea;	sulfite reductase subunit beta	Sulfur	sulfite reduction	NA
99083109_103	nifh	uncultured bacterium	superkingdom:Bacteria;	nitrogenase iron protein	Nitrogen	Nitrogen fixation	NA
2:187605942_746	ppx	Exiguobacterium sp. AT1b	superkingdom:Bacteria;phylum:Firmicutes;class:Bacilli;order:Bacillales;genus:Exiguobacterium;	Ppx/GppA phosphatase	Phosphorus	Polyphosphate degradation	NA
2:227378474_1443	ara	Kribbella flavida DSM 17836	superkingdom:Bacteria;phylum:Actinobacteria;class:Actinobacteria;order:Actinomycetales;family:Nocardioidaceae;genus:Kribbella;species:Kribbella flavida;	alpha-L-arabinofuranosidase	Carbon Cycling	Carbon degradation	Hemicellulose
2:221562601_73	ben_bcla	Geobacter daltonii FRC-32	superkingdom:Bacteria;phylum:Proteobacteria;class:Deltaproteobacteria;order:Desulfuromonadales;family:Geobacteraceae;genus:Geobacter;species:Geobacter daltonii;	benzoate-CoA ligase family	virulence	NA	NA
2:87136146_458	chnb	Novosphingobium aromaticivorans DSM 12444	superkingdom:Bacteria;phylum:Proteobacteria;class:Alphaproteobacteria;order:Sphingomonadales;family:Sphingomonadaceae;genus:Novosphingobium;species:Novosphingobium aromaticivorans;	Cyclohexanone monooxygenase	Organic Remediation	Other Hydrocarbons	NA
2:88790372_404	FBPase	Nitrococcus mobilis Nb-231	superkingdom:Bacteria;phylum:Proteobacteria;class:Gammaproteobacteria;order:Chromatiales;family:Ectothiorhodospiraceae;genus:Nitrococcus;species:Nitrococcus mobilis;	fructose-1,6-bisphosphatase	Carbon Cycling	Carbon fixation	Calvin cycle
2:369844016_36	B_lactamase_A	Vibrio sp. EJY3	superkingdom:Bacteria;phylum:Proteobacteria;class:Gammaproteobacteria;order:Vibrionales;family:Vibrionaceae;genus:Vibrio;	beta-lactamase	Virulence	Antibiotic resistance	Degradation
363993704_1118	chnb	Mycobacterium abscessus subsp. bolletii BD	superkingdom:Bacteria;phylum:Actinobacteria;class:Actinobacteria;order:Actinomycetales;family:Mycobacteriaceae;genus:Mycobacterium;species:Mycobacterium abscessus;	cyclohexanone monooxygenase	Organic Remediation	Other Hydrocarbons	NA
156030450_1118	exopolygalacturonase_fungi	Sclerotinia sclerotiorum 1980	superkingdom:Eukaryota;kingdom:Fungi;phylum:Ascomycota;class:Leotiomycetes;order:Helotiales;family:Sclerotiniaceae;genus:Sclerotinia;species:Sclerotinia sclerotiorum;	hypothetical protein SS1G_14449	Carbon Cycling	Carbon degradation	Pectin
2:36783593_32	pcpe	Photorhabdus luminescens subsp. laumondii TTO1	superkingdom:Bacteria;phylum:Proteobacteria;class:Gammaproteobacteria;order:Enterobacteriales;family:Enterobacteriaceae;genus:Photorhabdus;species:Photorhabdus luminescens;	unnamed protein product	Organic Remediation	Herbicides related compound	NA
485794_246	rubisco	Synechococcus sp. PCC 7002	superkingdom:Bacteria;phylum:Cyanobacteria;order:Chroococcales;genus:Synechococcus;	ribulose-1,5-bisphosphate carboxylase oxygenase large subunit precursor	Carbon Cycling	Carbon fixation	Calvin cycle
77378405_44	nirs	uncultured bacterium	superkingdom:Bacteria;	putative dissimilatory nitrite reductase	Nitrogen	Denitrification	NA
4:6090322_460	rgh	Aspergillus aculeatus	superkingdom:Eukaryota;kingdom:Fungi;phylum:Ascomycota;class:Eurotiomycetes;order:Eurotiales;family:Trichocomaceae;genus:Aspergillus;	rhamnogalacturonase	Carbon Cycling	Carbon degradation	Pectin
2:28268547_3	phenol_oxidase	Coprinellus congregatus	superkingdom:Eukaryota;kingdom:Fungi;phylum:Basidiomycota;class:Agaricomycetes;order:Agaricales;family:Psathyrellaceae;genus:Coprinellus;	acidic laccase precursor	Carbon Cycling	Carbon degradation	Lignin
4:384147770_1421	amyA	Amycolatopsis mediterranei S699	superkingdom:Bacteria;phylum:Actinobacteria;class:Actinobacteria;order:Actinomycetales;family:Pseudonocardiaceae;genus:Amycolatopsis;species:Amycolatopsis mediterranei;	trehalose synthase	Carbon Cycling	Carbon degradation	Starch
383353821_1537	amyA	Streptococcus mitis SK579	superkingdom:Bacteria;phylum:Firmicutes;class:Bacilli;order:Lactobacillales;family:Streptococcaceae;genus:Streptococcus;species:Streptococcus mitis;	intracellular maltogenic amylase	Carbon Cycling	Carbon degradation	Starch
87135366_104	vdh	Novosphingobium aromaticivorans DSM 12444	superkingdom:Bacteria;phylum:Proteobacteria;class:Alphaproteobacteria;order:Sphingomonadales;family:Sphingomonadaceae;genus:Novosphingobium;species:Novosphingobium aromaticivorans;	vanillin dehydrogenase	Carbon Cycling	Carbon degradation	Vanillin/Lignin
2:112821599_67	one_ring_23diox	Sphingomonas sp. KA1	superkingdom:Bacteria;phylum:Proteobacteria;class:Alphaproteobacteria;order:Sphingomonadales;family:Sphingomonadaceae;genus:Sphingomonas;	angular dioxygenase large subunit	Organic Remediation	Aromatics	Other aromatics
21284365_222	cellobiase	Talaromyces emersonii	superkingdom:Eukaryota;kingdom:Fungi;phylum:Ascomycota;class:Eurotiomycetes;order:Eurotiales;family:Trichocomaceae;genus:Talaromyces;	beta-glucosidase	Carbon Cycling	Carbon degradation	Cellulose
3:374569510_825	mer	Alishewanella jeotgali KCTC 22429	superkingdom:Bacteria;phylum:Proteobacteria;class:Gammaproteobacteria;order:Alteromonadales;family:Alteromonadaceae;genus:Alishewanella;species:Alishewanella jeotgali;	putative mercuric reductase	Metal Homeostasis	Mercury	Detoxification
372000035_188	mer	Rhodococcus sp. Mel	superkingdom:Bacteria;phylum:Actinobacteria;class:Actinobacteria;order:Actinomycetales;family:Nocardiaceae;genus:Rhodococcus;	putative mercuric reductase	Metal Homeostasis	Mercury	Detoxification
2:68054868_1189	amyA	Exiguobacterium sibiricum 255-15	superkingdom:Bacteria;phylum:Firmicutes;class:Bacilli;order:Bacillales;genus:Exiguobacterium;species:Exiguobacterium sibiricum;	Alpha amylase, catalytic region	Carbon Cycling	Carbon degradation	Starch
242810693_1171	ara	Talaromyces stipitatus ATCC 10500	superkingdom:Eukaryota;kingdom:Fungi;phylum:Ascomycota;class:Eurotiomycetes;order:Eurotiales;family:Trichocomaceae;genus:Talaromyces;species:Talaromyces stipitatus;	alpha-L-arabinofuranosidase A	Carbon Cycling	Carbon degradation	Hemicellulose
2:93355950_1976	norb	Cupriavidus metallidurans CH34	superkingdom:Bacteria;phylum:Proteobacteria;class:Betaproteobacteria;order:Burkholderiales;family:Burkholderiaceae;genus:Cupriavidus;species:Cupriavidus metallidurans;	Nitric oxide reductase large subunit	Nitrogen	Denitrification	NA
333448788_328	nifh	Nostoc sp. LCRNK_11	superkingdom:Bacteria;phylum:Cyanobacteria;order:Nostocales;family:Nostocaceae;genus:Nostoc;	NifH	Nitrogen	Nitrogen fixation	NA
2:294053595_108	beta_agarase	Coraliomargarita akajimensis DSM 45221	superkingdom:Bacteria;phylum:Verrucomicrobia;class:Opitutae;order:Puniceicoccales;family:Puniceicoccaceae;genus:Coraliomargarita;species:Coraliomargarita akajimensis;	beta-agarase	Carbon Cycling	Carbon degradation	Agar
2:308808432_1485	nitrate_reductase	Ostreococcus tauri	superkingdom:Eukaryota;kingdom:Viridiplantae;phylum:Chlorophyta;class:Mamiellophyceae;order:Mamiellales;genus:Ostreococcus;	Nia, nitrate reductase apoenzyme (IC)	Nitrogen	N Assimilation	NA
333448750_109	nifh	Nostoc sp. LCRNK_30	superkingdom:Bacteria;phylum:Cyanobacteria;order:Nostocales;family:Nostocaceae;genus:Nostoc;	NifH	Nitrogen	Nitrogen fixation	NA
9:156107322_459	pme	Bacteroides ovatus ATCC 8483	superkingdom:Bacteria;phylum:Bacteroidetes;class:Bacteroidia;order:Bacteroidales;family:Bacteroidaceae;genus:Bacteroides;species:Bacteroides ovatus;	hypothetical protein BACOVA_04925	Carbon Cycling	Carbon degradation	Pectin
116061977_1017	dsra	uncultured sulfate-reducing bacterium	superkingdom:Bacteria;	dissimilatory sulfite reductase alpha subunit	Sulfur	sulfite reduction	NA
48:363993506_508	badh	Mycobacterium massiliense CCUG 48898	superkingdom:Bacteria;phylum:Actinobacteria;class:Actinobacteria;order:Actinomycetales;family:Mycobacteriaceae;genus:Mycobacterium;species:Mycobacterium abscessus;	zinc-containing alcohol dehydrogenase	Organic Remediation	Aromatics	Other aromatics
302830386_558	actin_Viridiplantae	Volvox carteri f. nagariensis	superkingdom:Eukaryota;kingdom:Viridiplantae;phylum:Chlorophyta;class:Chlorophyceae;order:Chlamydomonadales;family:Volvocaceae;genus:Volvox;species:Volvox carteri;	actin-like protein	Other	Phylogenetic	NA
339282949_965	mnp	Polyporus brumalis	superkingdom:Eukaryota;kingdom:Fungi;phylum:Basidiomycota;class:Agaricomycetes;order:Polyporales;family:Polyporaceae;genus:Polyporus;	Mn peroxidase MNP5	Carbon Cycling	Carbon degradation	Lignin
2:163761438_11	SoxC	Hoeflea phototrophica DFL-43	superkingdom:Bacteria;phylum:Proteobacteria;class:Alphaproteobacteria;order:Rhizobiales;family:Phyllobacteriaceae;genus:Hoeflea;species:Hoeflea phototrophica;	Twin-arginine translocation pathway signal	Sulfur	Sulfur Oxidation	NA
3:209401710_288	narg	uncultured bacterium	superkingdom:Bacteria;	nitrate reductase alpha subunit	Nitrogen	Denitrification	NA
[truncated: 56,045 more rows]
